# Supplementary material for: Massively parallel quantification of mutational impact on IAPP amyloid formation
Source: Nat Commun. 2026 Mar 17;17:4076. doi: 10.1038/s41467-026-70611-z (PMC13144336; doi:10.1038/s41467-026-70611-z)
Supplement: Supplementary file 3 — Supplementary Data 1 [file 41467_2026_70611_MOESM3_ESM.xlsx]

## Sheet: Sheet1
Fig 1e	Mutation ID	Aggregation with respect to WT	FDR category in Nucleation assay	DOI	Experimental conditions
Variants highlighted in gray correspond to cases where the direction of the effect measured in our experiment differs from that reported in the indicated study.	K1Δ	Increased aggregation rate	NS-	10.1093/protein/gzz036	Thioflavin-T fluorescence assay in Tris buffer
	K1E	As WT aggregation rate	NS-	10.1021/acs.biochem.9b00952	Thioflavin-T fluorescence assay in Tris buffer
	K1I	As WT aggregation rate	NS-	10.1016/j.bpj.2019.12.027	Thioflavin-T fluorescence assay in PBS buffer
	A13E	Decreased aggregation rate	NS-	10.1021/bi100337p	Thioflavin-T fluorescence assay in Tris buffer
	N14A	Decreased aggregation rate	NS-	10.3389/fmolb.2022.1017336	Thioflavin-T fluorescence assay in Tris buffer
	F15A	Decreased aggregation rate	NS-	10.3389/fmolb.2022.1017336	Thioflavin-T fluorescence assay in Tris buffer
	F15L	Increased aggregation rate	WT-like	10.1021/bi3014278	Thioflavin-T fluorescence assay in Tris buffer
	L16A	Decreased aggregation rate	WT-like	10.1074/jbc.M117.774893	Thioflavin-T fluorescence assay in sodium phosphate buffer (pH 7.4) 100 mM NaCl and 0.5% HFIP
	L16A	Decreased aggregation rate	WT-like	10.3389/fmolb.2022.1017336	Thioflavin-T fluorescence assay in Tris buffer
	L16Q	Decreased aggregation rate	WT-like	10.1021/bi100337p	Thioflavin-T fluorescence assay in Tris buffer
	V17A	Decreased aggregation rate	NS-	10.3389/fmolb.2022.1017336	Thioflavin-T fluorescence assay in Tris buffer
	H18A	Decreased aggregation rate	NS-	10.1016/j.biochi.2017.07.015	Thioflavin-T fluorescence assay in phosphate buffer + NaCl
	H18E	Decreased aggregation rate	NS-	10.1016/j.biochi.2017.07.015	Thioflavin-T fluorescence assay in phosphate buffer + NaCl
	H18K	Decreased aggregation rate	NS-	10.1016/j.biochi.2017.07.015	Thioflavin-T fluorescence assay in phosphate buffer + NaCl
	H18L	Increased aggregation rate	NS+	10.1039/c7sc00620a	Thioflavin-T fluorescence assay in ammonium acetate: ammonium bicarbonate
	H18P	Decreased aggregation rate	NS-	10.1021/acschembio.8b00690	Thioflavin-T fluorescence assay in Tris buffer
	H18R	Decreased aggregation rate	NS-	10.1016/j.bpj.2019.12.027	Thioflavin-T fluorescence assay in PBS buffer
	H18R	Decreased aggregation rate	NS-	10.1002/ijch.201600081	Thioflavin-T fluorescence assay in phosphate buffer + NaCl
	H18R	Decreased aggregation rate	NS-	10.1016/j.biochi.2017.07.015	Thioflavin-T fluorescence assay in phosphate buffer + NaCl
	S20K	Decreased aggregation rate	NS-	10.1016/j.jmb.2011.12.032	Thioflavin-T fluorescence assay in phosphate buffer
	S20G	Increased aggregation rate	NS+	10.1038/s41467-022-28660-7	Thioflavin-T fluorescence assay in Tris-HCl buffer
	S20G	Increased aggregation rate	NS+	10.1002/ijch.201600081	Thioflavin-T fluorescence assay in phosphate buffer + NaCl
	S20G	Increased aggregation rate	NS+	10.1016/j.jmb.2011.12.032	Thioflavin-T fluorescence assay in Tris-HCl buffer
	S20G	Increased aggregation rate	NS+	10.1039/c7sc00620a	Thioflavin-T fluorescence assay in ammonium acetate: ammonium bicarbonate
	N21F	Decreased aggregation rate	NS-	10.1074/jbc.RA118.006454	Thioflavin-T fluorescence assay in Tris buffer
	N21G	As WT aggregation rate	NS-	10.1074/jbc.RA118.006454	Thioflavin-T fluorescence assay in Tris buffer
	N21L	Decreased aggregation rate	NS-	10.1074/jbc.RA118.006454	Thioflavin-T fluorescence assay in Tris buffer
	N21P	Increased aggregation rate	NS-	10.1074/jbc.RA118.006454	Thioflavin-T fluorescence assay in Tris buffer
	N22G	Decreased aggregation rate	NS-	10.1021/acs.biochem.9b00952	Thioflavin-T fluorescence assay in Tris buffer
	N22K	Decreased aggregation rate	NS-	10.1021/acschembio.8b00690	Thioflavin-T fluorescence assay in Tris buffer
	F23A	Decreased aggregation rate	NS-	10.1074/jbc.M117.774893	Thioflavin-T fluorescence assay in sodium phosphate buffer (pH 7.4) 100 mM NaCl and 0.5% HFIP
	F23L	Decreased aggregation rate	NS-	10.1021/bi3014278	Thioflavin-T fluorescence assay in Tris buffer
	A25P	Decreased aggregation rate	NS+	10.1021/acs.biochem.9b01109	Thioflavin-T fluorescence assay in phosphate buffer + KCl
	A25T	Increased aggregation rate	NS+	10.1016/j.bpj.2019.12.027	Thioflavin-T fluorescence assay in PBS buffer
	I26A	Decreased aggregation rate	NS-	10.1074/jbc.M117.774893	Thioflavin-T fluorescence assay in sodium phosphate buffer (pH 7.4) 100 mM NaCl and 0.5% HFIP
	I26D	Decreased aggregation rate	NS-	10.1021/bi100337p	Thioflavin-T fluorescence assay in Tris buffer
	I26P	Decreased aggregation rate	NS-	10.1039/c7sc00620a	Thioflavin-T fluorescence assay in ammonium acetate: ammonium bicarbonate
	S28G	Decreased aggregation rate	NS-	10.1021/bi100337p	Thioflavin-T fluorescence assay in Tris buffer
	S28P	Decreased aggregation rate	NS-	10.1021/acs.biochem.9b01109	Thioflavin-T fluorescence assay in phosphate buffer + KCl
	S29P	Decreased aggregation rate	NS-	10.1002/ijch.201600081	Thioflavin-T fluorescence assay in phosphate buffer + NaCl
	N31K	Decreased aggregation rate	NS-	10.1021/acschembio.8b00690	Thioflavin-T fluorescence assay in Tris buffer
	Y37H	Decreased aggregation rate	WT-like	10.1021/acs.biochem.2c00470	Thioflavin-T fluorescence assay in Tris buffer
	Y37L	Decreased aggregation rate	NS-	10.1021/bi3014278	Thioflavin-T fluorescence assay in Tris buffer
	Y37R	Decreased aggregation rate	NS-	10.1021/acs.biochem.2c00470	Thioflavin-T fluorescence assay in Tris buffer
