# Supplementary material for: Massively parallel quantification of mutational impact on IAPP amyloid formation
Source: Nat Commun. 2026 Mar 17;17:4076. doi: 10.1038/s41467-026-70611-z (PMC13144336; doi:10.1038/s41467-026-70611-z)
Supplement: Supplementary file 6 — Supplementary Data 4 [file 41467_2026_70611_MOESM6_ESM.xlsx]

## Sheet: SKAT 
Supplementary Data 4. Burden, SKAT, Optimal Unified Tests (SKAT-O) for IAPP rare variant association analysis with diabetes and HbA1c levels. The different analyses were performed using either all mature IAPP SNPs found in the UKBB or by grouping them based on their effect on IAPP nucleation.
Set of variants	Method	p-value	Empirical p-value (1000 permutation)	Covariates used	Phenotype
All IAPP variants in UKBB (n = 28)	Burden Test: SKAT(Z, obj, r.corr=1)$p.value	0.62	0.631	BMI, age and sex	Diabetes diagnosed by a doctor = YES/NO
All IAPP variants in UKBB (n = 28)	SKAT(Z, obj, kernel = "linear.weighted")$p.value	0.21	0.188	BMI, age and sex	Diabetes diagnosed by a doctor = YES/NO
All IAPP variants in UKBB (n = 28)	SKAT(Z, obj, method="SKATO")$p.value	0.353	0.4	BMI, age and sex	Diabetes diagnosed by a doctor = YES/NO
NS+ (n = 4)	Burden Test: SKAT(Z, obj, r.corr=1)$p.value	0.396	0.271	BMI, age and sex	Diabetes diagnosed by a doctor = YES/NO
NS+ (n = 4)	SKAT(Z, obj, kernel = "linear.weighted")$p.value	0.388	0.424	BMI, age and sex	Diabetes diagnosed by a doctor = YES/NO
NS+ (n = 4)	SKAT(Z, obj, method="SKATO")$p.value	0.528	0.434	BMI, age and sex	Diabetes diagnosed by a doctor = YES/NO
WT-like (n = 7)	Burden Test: SKAT(Z, obj, r.corr=1)$p.value	0.158	0.178	BMI, age and sex	Diabetes diagnosed by a doctor = YES/NO
WT-like (n = 7)	SKAT(Z, obj, kernel = "linear.weighted")$p.value	0.06	0.071	BMI, age and sex	Diabetes diagnosed by a doctor = YES/NO
WT-like (n = 7)	SKAT(Z, obj, method="SKATO")$p.value	0.1	0.091	BMI, age and sex	Diabetes diagnosed by a doctor = YES/NO
NS- (n = 17)	Burden Test: SKAT(Z, obj, r.corr=1)$p.value	0.042	0.032	BMI, age and sex	Diabetes diagnosed by a doctor = YES/NO
NS- (n = 17)	SKAT(Z, obj, kernel = "linear.weighted")$p.value	0.518	0.507	BMI, age and sex	Diabetes diagnosed by a doctor = YES/NO
NS- (n = 17)	SKAT(Z, obj, method="SKATO")$p.value	0.073	0.07	BMI, age and sex	Diabetes diagnosed by a doctor = YES/NO
All IAPP variants in UKBB (n = 28)	Burden Test: SKAT(Z, obj, r.corr=1)$p.value	0.039	0.046	BMI, age and sex	HbA1c levels discrete	Cases = participants with HbA1c > 48 mmol. Controls = participants with HbA1c < 48 mmol. (no-risk and pre-diabetes)
All IAPP variants in UKBB (n = 28)	SKAT(Z, obj, kernel = "linear.weighted")$p.value	0.183	0.196	BMI, age and sex	HbA1c levels discrete	Cases = participants with HbA1c > 48 mmol. Controls = participants with HbA1c < 48 mmol. (no-risk and pre-diabetes)
All IAPP variants in UKBB (n = 28)	SKAT(Z, obj, method="SKATO")$p.value	0.072	0.092	BMI, age and sex	HbA1c levels discrete	Cases = participants with HbA1c > 48 mmol. Controls = participants with HbA1c < 48 mmol. (no-risk and pre-diabetes)
NS+ (n = 4)	Burden Test: SKAT(Z, obj, r.corr=1)$p.value	0.147	0.142	BMI, age and sex	HbA1c levels discrete	Cases = participants with HbA1c > 48 mmol. Controls = participants with HbA1c < 48 mmol. (no-risk and pre-diabetes)
NS+ (n = 4)	SKAT(Z, obj, kernel = "linear.weighted")$p.value	0.233	0.168	BMI, age and sex	HbA1c levels discrete	Cases = participants with HbA1c > 48 mmol. Controls = participants with HbA1c < 48 mmol. (no-risk and pre-diabetes)
NS+ (n = 4)	SKAT(Z, obj, method="SKATO")$p.value	0.21	0.164	BMI, age and sex	HbA1c levels discrete	Cases = participants with HbA1c > 48 mmol. Controls = participants with HbA1c < 48 mmol. (no-risk and pre-diabetes)
WT-like (n = 7)	Burden Test: SKAT(Z, obj, r.corr=1)$p.value	0.27	0.27	BMI, age and sex	HbA1c levels discrete	Cases = participants with HbA1c > 48 mmol. Controls = participants with HbA1c < 48 mmol. (no-risk and pre-diabetes)
WT-like (n = 7)	SKAT(Z, obj, kernel = "linear.weighted")$p.value	0.338	0.297	BMI, age and sex	HbA1c levels discrete	Cases = participants with HbA1c > 48 mmol. Controls = participants with HbA1c < 48 mmol. (no-risk and pre-diabetes)
WT-like (n = 7)	SKAT(Z, obj, method="SKATO")$p.value	0.445	0.416	BMI, age and sex	HbA1c levels discrete	Cases = participants with HbA1c > 48 mmol. Controls = participants with HbA1c < 48 mmol. (no-risk and pre-diabetes)
NS- (n = 17)	Burden Test: SKAT(Z, obj, r.corr=1)$p.value	0.212	0.282	BMI, age and sex	HbA1c levels discrete	Cases = participants with HbA1c > 48 mmol. Controls = participants with HbA1c < 48 mmol. (no-risk and pre-diabetes)
NS- (n = 17)	SKAT(Z, obj, kernel = "linear.weighted")$p.value	0.107	0.119	BMI, age and sex	HbA1c levels discrete	Cases = participants with HbA1c > 48 mmol. Controls = participants with HbA1c < 48 mmol. (no-risk and pre-diabetes)
NS- (n = 17)	SKAT(Z, obj, method="SKATO")$p.value	0.169	0.138	BMI, age and sex	HbA1c levels discrete	Cases = participants with HbA1c > 48 mmol. Controls = participants with HbA1c < 48 mmol. (no-risk and pre-diabetes)

## Sheet: Odds ratio
Set of variants	Number of variants	Number of carriers	Percentage of carrier cases	Percentage of non-carrier cases	p-value	p-value adjusted (after applying Benjamini-Hochberg correction)	Covariates used	Phenotype
NS+ (n = 4)	4	36	2/26386	26384/26386	0.271	0.27	BMI, age and sex	Diabetes diagnosed by a doctor = YES/NO
WT-like (n = 7)	7	45	5/26386	26381/26386	0.151	0.226	BMI, age and sex	Diabetes diagnosed by a doctor = YES/NO
NS- (n = 17)	17	102	1/26386	26385/26386	0.033	0.097	BMI, age and sex	Diabetes diagnosed by a doctor = YES/NO
NS+ (n = 4)	4	36	2/17448	17446/17448	0.087	0.13	BMI, age and sex	HbA1c levels discrete	Cases = participants with HbA1c > 48 mmol. Controls = participants with HbA1c < 48 mmol. (no-diabetes and diabetes)
WT-like (n = 7)	7	45	3/17448	17445/17448	0.335	0.335	BMI, age and sex	HbA1c levels discrete	Cases = participants with HbA1c > 48 mmol. Controls = participants with HbA1c < 48 mmol. (no-diabetes and diabetes)
NS- (n = 17)	17	102	0/17448	17448/17448	0.029	0.087	BMI, age and sex	HbA1c levels discrete	Cases = participants with HbA1c > 48 mmol. Controls = participants with HbA1c < 48 mmol. (no-diabetes and diabetes)
