# Supplementary material for: Massively parallel quantification of mutational impact on IAPP amyloid formation
Source: Nat Commun. 2026 Mar 17;17:4076. doi: 10.1038/s41467-026-70611-z (PMC13144336; doi:10.1038/s41467-026-70611-z)
Supplement: Supplementary file 11 — Source data [file 41467_2026_70611_MOESM11_ESM.xlsx]

## Sheet: Figure 1D
Figure 1D
Nucleation of IAPP variants from different animals quantified as percentage of colonies in medium lacking adenine vs. medium containing adenine
Variant	Percentage_growth
Bear IAPP	0
Bear IAPP	0.0028
Bear IAPP	0.0001
Bear IAPP	0.00077
Bear IAPP	0
Rat IAPP	0.0002
Rat IAPP	0.00014
Rat IAPP	0.00073
Rat IAPP	0.00035
Rat IAPP	0.00097
Human IAPP	0.87
Human IAPP	0.99
Human IAPP	0.96
Human IAPP	1.45
Human IAPP	1.8
Baboon IAPP	3.99219
Baboon IAPP	3.42222
Baboon IAPP	3.07477
Baboon IAPP	3.37037
Baboon IAPP	3.11818
Baboon IAPP	2.91932

## Sheet: Figure 1E
Figure 1E
Nucleation of IAPP single substitutions quantified as percentage of colonies in medium lacking adenine vs. medium containing adenine
Colony	Percentage_growth	Mutant
Y37C 1	1.788	p.Tyr37Cys
Y37C 2	2.16	p.Tyr37Cys
Y37C 3	3.0837	p.Tyr37Cys
Y37C 5	3.22	p.Tyr37Cys
Y37C 6	3.804	p.Tyr37Cys
Y37C 7	4.04624	p.Tyr37Cys
A25T 1	20.4878	p.Ala25Thr
A25T 2	17.2667	p.Ala25Thr
A25T 3	17.7426	p.Ala25Thr
C2S 1	0.0025	p.Cys2Ser
C2S 2	0.00279	p.Cys2Ser
C2S 3	0.00656	p.Cys2Ser
C2S 4	0.00671	p.Cys2Ser
C2S 5	0.0035	p.Cys2Ser
T4C 1	24.277	p.Thr4Cys
T4C 2	19.488	p.Thr4Cys
T4C 3	24.85	p.Thr4Cys
T4C 4	16.8778	p.Thr4Cys
T4C 5	21.6107	p.Thr4Cys
C7F 1	0.00275	p.Cys7Phe
C7F 2	0.00108	p.Cys7Phe
C7F 3	0.00014	p.Cys7Phe
C7F 4	0.0032	p.Cys7Phe
C7F 5	0.00141	p.Cys7Phe
A5C 1	27.406	p.Ala5Cys
A5C 2	27.73	p.Ala5Cys
A5C 2	26.85	p.Ala5Cys
WT	0.87	WT
WT	0.99	WT
WT	0.96	WT
WT	1.8	WT
WT	1.45	WT
H18R 1	0.1806	p.His18Arg
H18R 2	0.0417	p.His18Arg
H18R 3	0.053	p.His18Arg
K1I 1	2.3167	p.Lys1Ile
K1I 2	2.0485	p.Lys1Ile
K1I 3	2.14	p.Lys1Ile

## Sheet: Figure 2E
Figure 2E
Nucleation of double and single IAPP substitutions quantified as percentage of colonies in medium lacking adenine vs. medium containing adenine
variant	Percentage	Nham_aa
p.Lys1Ile	2.31672	1
p.Lys1Ile	1.995	1
p.Lys1Ile	2.04852	1
p.His18Arg	0.180608	1
p.His18Arg	0.0416667	1
p.His18Arg	0	1
p.Ala25Thr	20.4878	1
p.Ala25Thr	17.2667	1
p.Ala25Thr	17.7426	1
p.[Lys1Ile;Ala25Thr]	13.9752	2
p.[Lys1Ile;Ala25Thr]	10.9317	2
p.[Lys1Ile;Ala25Thr]	5.8769	2
p.[His18Arg;Ala25Thr]	6.59341	2
p.[His18Arg;Ala25Thr]	8.35294	2
p.[His18Arg;Ala25Thr]	4.0201	2
p.Ser20Gly	3.3	1
p.Ser20Gly	3.02	1
p.Ser20Gly	3.7188	1
p.Ser29Pro	0.704	1
p.Ser29Pro	0.38	1
p.Ser29Pro	0.47	1
p.Phe23Leu	0.008	1
p.Phe23Leu	0.0073	1
p.Phe23Leu	0.0115	1
p.[His18Arg;Phe23Leu]	0	2
p.[His18Arg;Phe23Leu]	0	2
p.[His18Arg;Phe23Leu]	0	2
p.[Ser20Gly;Phe23Leu]	0.0022	2
p.[Ser20Gly;Phe23Leu]	0.007	2
p.[Ser20Gly;Phe23Leu]	0.0096	2
p.[Phe23Leu;Ser29Pro]	0.0065	2
p.[Phe23Leu;Ser29Pro]	0.003	2
p.[Phe23Leu;Ser29Pro]	0	2
p.Val17Ile	1.6089	1
p.Val17Ile	1.74	1
p.Val17Ile	1.9	1
p.[Val17Ile;Phe23Leu]	0	2
p.[Val17Ile;Phe23Leu]	0.0043	2
p.[Val17Ile;Phe23Leu]	0.0102	2

## Sheet: Figure 3
Figure 3
Mean nucleation scores of IAPP and Relative Surface Available Area per residue for human WT IAPP solved structures.
IAPP_position	Mean_NS_per_pos	PDB_structure	ASA	Buried_status
6	-0.366221	7M62	0.552817	Exposed
6	-0.366221	7M65	0.752113	Exposed
7	-2.96437	7M62	0.463704	Exposed
7	-2.96437	7M65	0.580741	Exposed
8	-0.645248	7M62	0.173585	Buried
8	-0.645248	7M65	0.120755	Buried
9	-0.987544	7M62	0.388028	Exposed
9	-0.987544	7M65	0.45493	Exposed
10	-0.0807227	7M62	0.169697	Buried
10	-0.0807227	7M65	0.0939394	Buried
11	-0.234024	7M62	0.470565	Exposed
11	-0.234024	7M65	0.558065	Exposed
12	0.44662	7M62	0.189024	Buried
12	0.44662	7M65	0.15	Buried
13	-1.03384	6Y1A	0.568396	Exposed
13	-1.03384	6ZRF	0.639937	Exposed
13	-1.03384	7M61	0.771698	Exposed
13	-1.03384	7M62	0.489623	Exposed
13	-1.03384	7M64	0.696226	Exposed
13	-1.03384	7M65	0.44717	Exposed
13	-1.03384	8R4I	0.607547	Exposed
14	-1.46372	6VW2	0.621019	Exposed
14	-1.46372	6Y1A	0.525478	Exposed
14	-1.46372	6ZRF	0.545648	Exposed
14	-1.46372	7M61	0.46879	Exposed
14	-1.46372	7M62	0.442038	Exposed
14	-1.46372	7M64	0.566879	Exposed
14	-1.46372	7M65	0.555414	Exposed
14	-1.46372	8R4I	0.438854	Exposed
15	-1.3259	6VW2	0.563452	Exposed
15	-1.3259	6Y1A	0.110723	Buried
15	-1.3259	6ZRF	0.13198	Buried
15	-1.3259	7M61	0.179695	Buried
15	-1.3259	7M62	0.12132	Buried
15	-1.3259	7M64	0.24467	Buried
15	-1.3259	7M65	0.133503	Buried
15	-1.3259	8R4I	0.136041	Buried
16	0.121623	6VW2	0.277439	Exposed
16	0.121623	6Y1A	0.400534	Exposed
16	0.121623	6ZRF	0.505081	Exposed
16	0.121623	7M61	0.486585	Exposed
16	0.121623	7M62	0.290244	Exposed
16	0.121623	7M64	0.501829	Exposed
16	0.121623	7M65	0.458537	Exposed
16	0.121623	8R4I	0.530488	Exposed
17	-2.31548	6VW2	0.472535	Exposed
17	-2.31548	6Y1A	0.0867077	Buried
17	-2.31548	6ZRF	0.125587	Buried
17	-2.31548	7M61	0.416197	Exposed
17	-2.31548	7M62	0.166901	Buried
17	-2.31548	7M64	0.16831	Buried
17	-2.31548	7M65	0.179577	Buried
17	-2.31548	8R4I	0.180986	Buried
18	-0.689435	6VW2	0.191848	Buried
18	-0.689435	6Y1A	0.412364	Exposed
18	-0.689435	6ZRF	0.511775	Exposed
18	-0.689435	7M61	0.445109	Exposed
18	-0.689435	7M62	0.351087	Exposed
18	-0.689435	7M64	0.43587	Exposed
18	-0.689435	7M65	0.420652	Exposed
18	-0.689435	8R4I	0.506522	Exposed
19	-1.18402	6VW2	0.0969231	Buried
19	-1.18402	6Y1A	0.115865	Buried
19	-1.18402	6ZRF	0.0878205	Buried
19	-1.18402	7M61	0.106154	Buried
19	-1.18402	7M62	0.126154	Buried
19	-1.18402	7M64	0.106923	Buried
19	-1.18402	7M65	0.162308	Buried
19	-1.18402	8R4I	0.0969231	Buried
20	-1.04543	6VW2	0.438462	Exposed
20	-1.04543	6Y1A	0.361538	Exposed
20	-1.04543	6ZRF	0.344231	Exposed
20	-1.04543	7M61	0.433846	Exposed
20	-1.04543	7M62	0.110769	Buried
20	-1.04543	7M64	0.379231	Exposed
20	-1.04543	7M65	0.488462	Exposed
20	-1.04543	8R4I	0.332308	Exposed
21	-2.44117	6VW2	0.201274	Buried
21	-2.44117	6Y1A	0.234475	Buried
21	-2.44117	6ZRF	0.245754	Buried
21	-2.44117	7M61	0.257325	Exposed
21	-2.44117	7M62	0.210828	Buried
21	-2.44117	7M64	0.264331	Exposed
21	-2.44117	7M65	0.284076	Exposed
21	-2.44117	8R4I	0.305096	Exposed
22	-3.08661	6VW2	0.147134	Buried
22	-3.08661	6Y1A	0.0656847	Buried
22	-3.08661	6ZRF	0.0822718	Buried
22	-3.08661	7M61	0.175796	Buried
22	-3.08661	7M62	0.121656	Buried
22	-3.08661	7M64	0.0910828	Buried
22	-3.08661	7M65	0.208917	Buried
22	-3.08661	8R4I	0.102548	Buried
23	-1.89975	6VW2	0.151777	Buried
23	-1.89975	6Y1A	0.0837563	Buried
23	-1.89975	6ZRF	0.127327	Buried
23	-1.89975	7M61	0.235025	Buried
23	-1.89975	7M62	0.169543	Buried
23	-1.89975	7M64	0.124365	Buried
23	-1.89975	7M65	0.314213	Exposed
23	-1.89975	8R4I	0.13198	Buried
24	-2.92495	6VW2	0.103571	Buried
24	-2.92495	6Y1A	0.061756	Buried
24	-2.92495	6ZRF	0.0515873	Buried
24	-2.92495	7M61	0.0952381	Buried
24	-2.92495	7M62	0.121429	Buried
24	-2.92495	7M64	0.0916667	Buried
24	-2.92495	7M65	0.244048	Buried
24	-2.92495	8R4I	0.0916667	Buried
25	-0.154388	6VW2	0.0933962	Buried
25	-0.154388	6Y1A	0.0807783	Buried
25	-0.154388	6ZRF	0.109277	Buried
25	-0.154388	7M61	0.0990566	Buried
25	-0.154388	7M62	0.101887	Buried
25	-0.154388	7M64	0.100943	Buried
25	-0.154388	7M65	0.201887	Buried
25	-0.154388	8R4I	0.109434	Buried
26	-2.78427	6VW2	0.111834	Buried
26	-2.78427	6Y1A	0.0724852	Buried
26	-2.78427	6ZRF	0.0838264	Buried
26	-2.78427	7M61	0.105325	Buried
26	-2.78427	7M62	0.149704	Buried
26	-2.78427	7M64	0.164497	Buried
26	-2.78427	7M65	0.16568	Buried
26	-2.78427	8R4I	0.115385	Buried
27	-0.689264	6VW2	0.270732	Exposed
27	-0.689264	6Y1A	0.102515	Buried
27	-0.689264	6ZRF	0.104167	Buried
27	-0.689264	7M61	0.109756	Buried
27	-0.689264	7M62	0.137195	Buried
27	-0.689264	7M64	0.148171	Buried
27	-0.689264	7M65	0.151829	Buried
27	-0.689264	8R4I	0.137195	Buried
28	-0.787283	6VW2	0.587692	Exposed
28	-0.787283	6Y1A	0.0793269	Buried
28	-0.787283	6ZRF	0.108333	Buried
28	-0.787283	7M61	0.134615	Buried
28	-0.787283	7M62	0.0807692	Buried
28	-0.787283	7M64	0.245385	Buried
28	-0.787283	7M65	0.247692	Buried
28	-0.787283	8R4I	0.113077	Buried
29	-0.671892	6VW2	0.112308	Buried
29	-0.671892	6Y1A	0.0692308	Buried
29	-0.671892	6ZRF	0.0814103	Buried
29	-0.671892	7M61	0.229231	Buried
29	-0.671892	7M62	0.363846	Exposed
29	-0.671892	7M64	0.167692	Buried
29	-0.671892	7M65	0.193846	Buried
29	-0.671892	8R4I	0.110769	Buried
30	-1.76236	6VW2	0.484507	Exposed
30	-1.76236	6Y1A	0.286532	Exposed
30	-1.76236	6ZRF	0.284038	Exposed
30	-1.76236	7M61	0.156338	Buried
30	-1.76236	7M62	0.0957746	Buried
30	-1.76236	7M64	0.329577	Exposed
30	-1.76236	7M65	0.342958	Exposed
30	-1.76236	8R4I	0.364789	Exposed
31	-2.29823	6VW2	0.285987	Exposed
31	-2.29823	6Y1A	0.0664809	Buried
31	-2.29823	6ZRF	0.123142	Buried
31	-2.29823	7M61	0.46879	Exposed
31	-2.29823	7M62	0.592357	Exposed
31	-2.29823	7M64	0.101911	Buried
31	-2.29823	7M65	0.173885	Buried
31	-2.29823	8R4I	0.116561	Buried
32	-1.53173	6VW2	0.10493	Buried
32	-1.53173	6Y1A	0.584947	Exposed
32	-1.53173	6ZRF	0.66608	Exposed
32	-1.53173	7M61	0.166901	Buried
32	-1.53173	7M62	0.132394	Buried
32	-1.53173	7M64	0.691549	Exposed
32	-1.53173	7M65	0.104225	Buried
32	-1.53173	8R4I	0.646479	Exposed
33	-0.302179	6VW2	0.107143	Buried
33	-0.302179	6Y1A	0.260417	Exposed
33	-0.302179	6ZRF	0.331349	Exposed
33	-0.302179	7M61	0.277381	Exposed
33	-0.302179	7M62	0.644048	Exposed
33	-0.302179	7M64	0.259524	Exposed
33	-0.302179	7M65	0.25	Buried
33	-0.302179	8R4I	0.282143	Exposed
34	-0.712377	6VW2	0.0823077	Buried
34	-0.712377	6Y1A	0.538462	Exposed
34	-0.712377	6ZRF	0.478846	Exposed
34	-0.712377	7M61	0.273846	Exposed
34	-0.712377	7M62	0.186154	Buried
34	-0.712377	7M64	0.502308	Exposed
34	-0.712377	7M65	0.113077	Buried
34	-0.712377	8R4I	0.535385	Exposed
35	-0.839908	6VW2	0.206369	Buried
35	-0.839908	6Y1A	0.0652866	Buried
35	-0.839908	6ZRF	0.113057	Buried
35	-0.839908	7M61	0.242675	Buried
35	-0.839908	7M62	0.369427	Exposed
35	-0.839908	7M64	0.0923567	Buried
35	-0.839908	7M65	0.354777	Exposed
35	-0.839908	8R4I	0.119745	Buried
36	-0.0507461	6VW2	0.38662	Exposed
36	-0.0507461	6Y1A	0.514965	Exposed
36	-0.0507461	6ZRF	0.475939	Exposed
36	-0.0507461	7M61	0.29507	Exposed
36	-0.0507461	7M62	0.185915	Buried
36	-0.0507461	7M64	0.580282	Exposed
36	-0.0507461	7M65	0.424648	Exposed
36	-0.0507461	8R4I	0.535211	Exposed
37	-0.556884	6VW2	0.614414	Exposed
37	-0.556884	6Y1A	0.11205	Buried
37	-0.556884	7M61	0.601351	Exposed
37	-0.556884	7M62	0.248649	Buried
37	-0.556884	7M64	0.164414	Buried
37	-0.556884	7M65	0.454955	Exposed
37	-0.556884	8R4I	0.136937	Buried

## Sheet: Figure 5C, E, F
Figure 5C, E and F
Nucleation scores of IAPP and amyloid-beta 42 substitutions per aligned position, with individual amino acid substitutions listed for each position. Alignment performed with T-COFFEE.
Mut	Pos_plotting	ID_Equiv	nscore_c_AB	sigma_AB	WT_AA_AB	Pos_AB	category_fdr_AB	Pos_WT_AB	SEQ.x	nscore_c_IAPP	sigma_IAPP	WT_AA_IAPP	Pos_IAPP	category_fdr_IAPP	SEQ.y	labelAB	labelIAPP	Classification_1	Classification_2
A	1	1	0.348052	0.458865	D	1	WT-like	1	AB	0.38841	0.205609	K	1	NS_inc	IAPP	AB42 = D1	IAPP = K1	NS+ in IAPP and WT-like AB42	Distinct effect
A	2												NULL						NA
A	3												NULL						NA
A	4												NULL						NA
A	5												NULL						NA
A	6												NULL						NA
A	7												NULL						NA
A	8	8	0.211406	0.59707	S	8	WT-like	8	AB	-0.848855	0.221847	N	3	NS_dec	IAPP	AB42 = S8	IAPP = N3	NS- in IAPP and NS+ in AB42	Distinct effect
A	9	9	0.266954	0.459656	G	9	WT-like	9	AB	0.835603	0.237137	T	4	NS_inc	IAPP	AB42 = G9	IAPP = T4	NS+ in IAPP and WT-like AB42	Distinct effect
A	10												NULL						NA
A	11	11	0.0927303	0.469804	E	11	WT-like	11	AB	-0.031495	0.191936	T	6	WT-like	IAPP	AB42 = E11	IAPP = T6	WT-like in IAPP and AB42	WT-like in IAPP and AB42
A	12	12	0.789198	0.460481	V	12	WT-like	12	AB	-3.93924	0.578404	C	7	NS_dec	IAPP	AB42 = V12	IAPP = C7	NS- in IAPP and NS+ in AB42	Distinct effect
A	13												NULL						NA
A	14	14	0.829179	0.457876	H	14	NS_inc	14	AB	-1.15683	0.275339	T	9	NS_dec	IAPP	AB42 = H14	IAPP = T9	NS- in IAPP and NS+ in AB42	Distinct effect
A	15	15	0.446178	0.793236	Q	15	WT-like	15	AB	0.453263	0.185042	Q	10	NS_inc	IAPP	AB42 = Q15	IAPP = Q10	NS+ in IAPP and WT-like AB42	Distinct effect
A	16	16	-1.06808	0.461516	K	16	NS_dec	16	AB	-1.28015	0.256323	R	11	NS_dec	IAPP	AB42 = K16	IAPP = R11	NS- IAPP and AB42	NS- IAPP and AB42
A	17	17	-1.02499	0.470093	L	17	NS_dec	17	AB	0.734159	0.18422	L	12	NS_inc	IAPP	AB42 = L17	IAPP = L12	NS+ in IAPP and NS- in AB42	Distinct effect
A	18												NULL						NA
A	19	19	-1.53125	0.478478	F	19	NS_dec	19	AB	-1.92602	0.270131	N	14	NS_dec	IAPP	AB42 = F19	IAPP = N14	NS- IAPP and AB42	NS- IAPP and AB42
A	20	20	-1.54976	0.56269	F	20	NS_dec	20	AB	-1.77953	0.284493	F	15	NS_dec	IAPP	AB42 = F20	IAPP = F15	NS- IAPP and AB42	NS- IAPP and AB42
A	21												NULL						NA
A	22	22	1.56713	0.456987	E	22	NS_inc	22	AB	-2.29515	0.408656	V	17	NS_dec	IAPP	AB42 = E22	IAPP = V17	NS- in IAPP and NS+ in AB42	Distinct effect
A	23	23	-0.658147	0.47299	D	23	WT-like	23	AB	-0.632417	0.221348	H	18	NS_dec	IAPP	AB42 = D23	IAPP = H18	NS- in IAPP and NS+ in AB42	Distinct effect
A	24												NULL						NA
A	25	25	-0.359553	0.46149	G	25	WT-like	25	AB	-2.0215	0.381824	S	20	NS_dec	IAPP	AB42 = G25	IAPP = S20	NS- in IAPP and NS+ in AB42	Distinct effect
A	26	26	0.705686	0.456945	S	26	WT-like	26	AB	-2.97444	0.469278	N	21	NS_dec	IAPP	AB42 = S26	IAPP = N21	NS- in IAPP and NS+ in AB42	Distinct effect
A	27	27	-2.64248	0.499577	N	27	NS_dec	27	AB	-2.41318	0.343581	N	22	NS_dec	IAPP	AB42 = N27	IAPP = N22	NS- IAPP and AB42	NS- IAPP and AB42
A	28	28	0.382128	0.456768	K	28	WT-like	28	AB	-1.87247	0.305842	F	23	NS_dec	IAPP	AB42 = K28	IAPP = F23	NS- in IAPP and NS+ in AB42	Distinct effect
A	29	29	-1.66279	0.511482	G	29	NS_dec	29	AB	-4.37156	0.714127	G	24	NS_dec	IAPP	AB42 = G29	IAPP = G24	NS- IAPP and AB42	NS- IAPP and AB42
A	30												NULL						NA
A	31	31	-2.18812	0.495427	I	31	NS_dec	31	AB	-2.80096	0.541046	I	26	NS_dec	IAPP	AB42 = I31	IAPP = I26	NS- IAPP and AB42	NS- IAPP and AB42
A	32	32	-3.09917	0.631068	I	32	NS_dec	32	AB	-1.77147	0.218792	L	27	NS_dec	IAPP	AB42 = I32	IAPP = L27	NS- IAPP and AB42	NS- IAPP and AB42
A	33	33	-3.8895	0.573027	G	33	NS_dec	33	AB	-0.349346	0.195087	S	28	NS_dec	IAPP	AB42 = G33	IAPP = S28	NS- IAPP and AB42	NS- IAPP and AB42
A	34	34	-4.23219	0.571733	L	34	NS_dec	34	AB	-1.13521	0.212595	S	29	NS_dec	IAPP	AB42 = L34	IAPP = S29	NS- IAPP and AB42	NS- IAPP and AB42
A	35												NULL						NA
A	36	35	-3.90031	0.666003	M	35	NS_dec	35	AB	-2.10948	0.421061	N	31	NS_dec	IAPP	AB42 = M35	IAPP = N31	NS- IAPP and AB42	NS- IAPP and AB42
A	37												NULL						NA
A	38	37	-2.23879	0.54557	G	37	NS_dec	37	AB	-0.903357	0.210001	G	33	NS_dec	IAPP	AB42 = G37	IAPP = G33	NS- IAPP and AB42	NS- IAPP and AB42
A	39	38	-3.33554	0.559903	G	38	NS_dec	38	AB	-0.146366	0.179456	S	34	WT-like	IAPP	AB42 = G38	IAPP = S34	NS+ in IAPP and NS- in AB42	Distinct effect
A	40	39	-3.74598	0.641982	V	39	NS_dec	39	AB	-0.544984	0.198303	N	35	NS_dec	IAPP	AB42 = V39	IAPP = N35	NS- IAPP and AB42	NS- IAPP and AB42
A	41	40	-2.77668	0.564503	V	40	NS_dec	40	AB	-0.0169275	0.188423	T	36	WT-like	IAPP	AB42 = V40	IAPP = T36	NS+ in IAPP and NS- in AB42	Distinct effect
A	42												NULL						NA
A	43												NULL						NA
C	1	1	-0.667184	0.507339	D	1	WT-like	1	AB	2.00195	0.212549	K	1	NS_inc	IAPP	AB42 = D1	IAPP = K1	NS+ in IAPP and WT-like AB42	Distinct effect
C	2												NULL						NA
C	3												NULL						NA
C	4												NULL						NA
C	5												NULL						NA
C	6												NULL						NA
C	7												NULL						NA
C	8	8	-2.64208	0.684507	S	8	NS_dec	8	AB	1.68547	0.251085	N	3	NS_inc	IAPP	AB42 = S8	IAPP = N3	NS+ in IAPP and NS- in AB42	Distinct effect
C	9	9	-0.197562	0.46386	G	9	WT-like	9	AB	3.12466	0.202272	T	4	NS_inc	IAPP	AB42 = G9	IAPP = T4	NS+ in IAPP and WT-like AB42	Distinct effect
C	10	10	0.157803	0.462501	Y	10	WT-like	10	AB	3.4975	0.17754	A	5	NS_inc	IAPP	AB42 = Y10	IAPP = A5	NS+ in IAPP and WT-like AB42	Distinct effect
C	11	11	1.33031	0.461745	E	11	NS_inc	11	AB	1.96575	0.182799	T	6	NS_inc	IAPP	AB42 = E11	IAPP = T6	NS+ in IAPP and AB42	NS+ in IAPP and AB42
C	12												NULL						NA
C	13	13	0.955369	0.457655	H	13	NS_inc	13	AB	1.47024	0.210716	A	8	NS_inc	IAPP	AB42 = H13	IAPP = A8	NS+ in IAPP and AB42	NS+ in IAPP and AB42
C	14	14	-0.0138575	0.463748	H	14	WT-like	14	AB	3.3211	0.205139	T	9	NS_inc	IAPP	AB42 = H14	IAPP = T9	NS+ in IAPP and WT-like AB42	Distinct effect
C	15	15	1.40947	0.462315	Q	15	NS_inc	15	AB	-0.724849	0.296627	Q	10	NS_dec	IAPP	AB42 = Q15	IAPP = Q10	NS- in IAPP and NS+ in AB42	Distinct effect
C	16	16	-1.52489	0.497207	K	16	NS_dec	16	AB	-0.280436	0.223293	R	11	WT-like	IAPP	AB42 = K16	IAPP = R11	NS+ in IAPP and NS- in AB42	Distinct effect
C	17	17	0.374191	0.531139	L	17	WT-like	17	AB	-0.727598	0.265456	L	12	NS_dec	IAPP	AB42 = L17	IAPP = L12	NS- in IAPP and NS+ in AB42	Distinct effect
C	18	18	-0.297577	0.491041	V	18	WT-like	18	AB	-0.396578	0.241118	A	13	WT-like	IAPP	AB42 = V18	IAPP = A13	WT-like in IAPP and AB42	WT-like in IAPP and AB42
C	19	19	-1.90139	0.48394	F	19	NS_dec	19	AB	-1.62447	0.405325	N	14	NS_dec	IAPP	AB42 = F19	IAPP = N14	NS- IAPP and AB42	NS- IAPP and AB42
C	20	20	-1.61705	1.08115	F	20	WT-like	20	AB	-1.64166	0.300992	F	15	NS_dec	IAPP	AB42 = F20	IAPP = F15	NS- in IAPP and NS+ in AB42	Distinct effect
C	21	21	1.18097	0.458678	A	21	NS_inc	21	AB	1.43673	0.228329	L	16	NS_inc	IAPP	AB42 = A21	IAPP = L16	NS+ in IAPP and AB42	NS+ in IAPP and AB42
C	22	22	1.07349	0.462635	E	22	NS_inc	22	AB	-3.06185	0.867731	V	17	NS_dec	IAPP	AB42 = E22	IAPP = V17	NS- in IAPP and NS+ in AB42	Distinct effect
C	23	23	-1.84198	0.482593	D	23	NS_dec	23	AB	1.05692	0.316553	H	18	NS_inc	IAPP	AB42 = D23	IAPP = H18	NS+ in IAPP and NS- in AB42	Distinct effect
C	24	24	-1.22014	0.547221	V	24	NS_dec	24	AB	-0.303428	0.26337	S	19	WT-like	IAPP	AB42 = V24	IAPP = S19	NS+ in IAPP and NS- in AB42	Distinct effect
C	25	25	0.246145	0.476995	G	25	WT-like	25	AB	-1.68466	0.425322	S	20	NS_dec	IAPP	AB42 = G25	IAPP = S20	NS- in IAPP and NS+ in AB42	Distinct effect
C	26	26	-2.24799	1.62356	S	26	WT-like	26	AB	-2.37607	0.44166	N	21	NS_dec	IAPP	AB42 = S26	IAPP = N21	NS- in IAPP and NS+ in AB42	Distinct effect
C	27	27	-3.09712	1.22694	N	27	NS_dec	27	AB	-3.46375	0.499688	N	22	NS_dec	IAPP	AB42 = N27	IAPP = N22	NS- IAPP and AB42	NS- IAPP and AB42
C	28	28	-0.303615	0.52189	K	28	WT-like	28	AB	-4.36966	1.39602	F	23	NS_dec	IAPP	AB42 = K28	IAPP = F23	NS- in IAPP and NS+ in AB42	Distinct effect
C	29	29	1.53357	0.480478	G	29	NS_inc	29	AB	-1.95936	0.335885	G	24	NS_dec	IAPP	AB42 = G29	IAPP = G24	NS- in IAPP and NS+ in AB42	Distinct effect
C	30	30	-1.17613	0.475564	A	30	NS_dec	30	AB	1.65032	0.201726	A	25	NS_inc	IAPP	AB42 = A30	IAPP = A25	NS+ in IAPP and NS- in AB42	Distinct effect
C	31	31	-0.877209	0.460235	I	31	NS_dec	31	AB	-2.997	0.47973	I	26	NS_dec	IAPP	AB42 = I31	IAPP = I26	NS- IAPP and AB42	NS- IAPP and AB42
C	32	32	-3.35276	0.634613	I	32	NS_dec	32	AB	-2.08288	0.304243	L	27	NS_dec	IAPP	AB42 = I32	IAPP = L27	NS- IAPP and AB42	NS- IAPP and AB42
C	33	33	-0.618839	0.750965	G	33	WT-like	33	AB	0.996565	0.195004	S	28	NS_inc	IAPP	AB42 = G33	IAPP = S28	NS+ in IAPP and WT-like AB42	Distinct effect
C	34	34	0.340021	0.459877	L	34	WT-like	34	AB	-0.744981	0.294152	S	29	NS_dec	IAPP	AB42 = L34	IAPP = S29	NS- in IAPP and NS+ in AB42	Distinct effect
C	35												NULL						NA
C	36	35	-3.13229	0.736059	M	35	NS_dec	35	AB	-2.36764	0.464775	N	31	NS_dec	IAPP	AB42 = M35	IAPP = N31	NS- IAPP and AB42	NS- IAPP and AB42
C	37	36	0.677585	0.523846	V	36	WT-like	36	AB	-3.4262	0.765134	V	32	NS_dec	IAPP	AB42 = V36	IAPP = V32	NS- in IAPP and NS+ in AB42	Distinct effect
C	38												NULL						NA
C	39	38	0.914061	0.603447	G	38	WT-like	38	AB	-0.960159	0.225205	S	34	NS_dec	IAPP	AB42 = G38	IAPP = S34	NS- in IAPP and NS+ in AB42	Distinct effect
C	40	39	-2.2459	0.541647	V	39	NS_dec	39	AB	-2.56042	0.347669	N	35	NS_dec	IAPP	AB42 = V39	IAPP = N35	NS- IAPP and AB42	NS- IAPP and AB42
C	41	40	-0.613813	0.826462	V	40	WT-like	40	AB	-0.935265	0.241397	T	36	NS_dec	IAPP	AB42 = V40	IAPP = T36	NS- in IAPP and NS+ in AB42	Distinct effect
C	42												NULL						NA
C	43	42	1.35126	0.464444	A	42	NS_inc	42	AB	-0.210665	0.2268	Y	37	WT-like	IAPP	AB42 = A42	IAPP = Y37	WT-like in IAPP and NS+ AB42	Distinct effect
D	1												NULL						NA
D	2	2	-0.909273	0.616106	A	2	WT-like	2	AB	-2.87722	0.803763	C	2	NS_dec	IAPP	AB42 = A2	IAPP = C2	NS- in IAPP and NS+ in AB42	Distinct effect
D	3												NULL						NA
D	4												NULL						NA
D	5												NULL						NA
D	6												NULL						NA
D	7												NULL						NA
D	8	8	-0.0608582	0.457276	S	8	WT-like	8	AB	0.304263	0.250282	N	3	WT-like	IAPP	AB42 = S8	IAPP = N3	WT-like in IAPP and AB42	WT-like in IAPP and AB42
D	9	9	-1.11804	0.587077	G	9	NS_dec	9	AB	0.67618	0.32667	T	4	NS_inc	IAPP	AB42 = G9	IAPP = T4	NS+ in IAPP and NS- in AB42	Distinct effect
D	10	10	0.0524646	0.459787	Y	10	WT-like	10	AB	0.414849	0.211666	A	5	NS_inc	IAPP	AB42 = Y10	IAPP = A5	NS+ in IAPP and WT-like AB42	Distinct effect
D	11	11	0.759139	0.458543	E	11	WT-like	11	AB	0.549318	0.195113	T	6	NS_inc	IAPP	AB42 = E11	IAPP = T6	NS+ in IAPP and WT-like AB42	Distinct effect
D	12												NULL						NA
D	13	13	-1.08414	0.467134	H	13	NS_dec	13	AB	0.003216	0.223159	A	8	WT-like	IAPP	AB42 = H13	IAPP = A8	NS+ in IAPP and NS- in AB42	Distinct effect
D	14												NULL						NA
D	15	15	-0.84961	0.538164	Q	15	WT-like	15	AB	-0.366717	0.220603	Q	10	WT-like	IAPP	AB42 = Q15	IAPP = Q10	WT-like in IAPP and AB42	WT-like in IAPP and AB42
D	16	16	-2.0887	0.552128	K	16	NS_dec	16	AB	-2.89391	0.529544	R	11	NS_dec	IAPP	AB42 = K16	IAPP = R11	NS- IAPP and AB42	NS- IAPP and AB42
D	17	17	-1.68518	0.490304	L	17	NS_dec	17	AB	-1.18494	0.372033	L	12	NS_dec	IAPP	AB42 = L17	IAPP = L12	NS- IAPP and AB42	NS- IAPP and AB42
D	18	18	0.790524	0.45984	V	18	WT-like	18	AB	-2.57597	0.503263	A	13	NS_dec	IAPP	AB42 = V18	IAPP = A13	NS- in IAPP and NS+ in AB42	Distinct effect
D	19	19	0.96213	0.507502	F	19	NS_inc	19	AB	-2.56499	0.533833	N	14	NS_dec	IAPP	AB42 = F19	IAPP = N14	NS- in IAPP and NS+ in AB42	Distinct effect
D	20	20	-1.38412	0.607004	F	20	NS_dec	20	AB	-1.14435	0.609828	F	15	NS_dec	IAPP	AB42 = F20	IAPP = F15	NS- IAPP and AB42	NS- IAPP and AB42
D	21	21	-0.568474	0.575975	A	21	WT-like	21	AB	-3.43761	1.19162	L	16	NS_dec	IAPP	AB42 = A21	IAPP = L16	NS- in IAPP and NS+ in AB42	Distinct effect
D	22												NULL						NA
D	23												NULL						NA
D	24	24	0.593211	0.457283	V	24	WT-like	24	AB	-2.05624	0.509154	S	19	NS_dec	IAPP	AB42 = V24	IAPP = S19	NS- in IAPP and NS+ in AB42	Distinct effect
D	25												NULL						NA
D	26	26	-1.66928	0.46345	S	26	NS_dec	26	AB	-4.48798	1.00266	N	21	NS_dec	IAPP	AB42 = S26	IAPP = N21	NS- IAPP and AB42	NS- IAPP and AB42
D	27	27	-4.41308	0.618607	N	27	NS_dec	27	AB	-4.55445	1.0994	N	22	NS_dec	IAPP	AB42 = N27	IAPP = N22	NS- IAPP and AB42	NS- IAPP and AB42
D	28	28	-4.01973	0.546033	K	28	NS_dec	28	AB	-3.87918	1.05402	F	23	NS_dec	IAPP	AB42 = K28	IAPP = F23	NS- IAPP and AB42	NS- IAPP and AB42
D	29												NULL						NA
D	30	30	-3.40904	0.548548	A	30	NS_dec	30	AB	-3.9235	1.37979	A	25	NS_dec	IAPP	AB42 = A30	IAPP = A25	NS- IAPP and AB42	NS- IAPP and AB42
D	31	31	-3.11956	0.532657	I	31	NS_dec	31	AB	-3.81256	0.949597	I	26	NS_dec	IAPP	AB42 = I31	IAPP = I26	NS- IAPP and AB42	NS- IAPP and AB42
D	32	32	-3.32158	0.550111	I	32	NS_dec	32	AB	-1.95598	0.470109	L	27	NS_dec	IAPP	AB42 = I32	IAPP = L27	NS- IAPP and AB42	NS- IAPP and AB42
D	33	33	-1.91895	0.63015	G	33	NS_dec	33	AB	-1.42661	0.271577	S	28	NS_dec	IAPP	AB42 = G33	IAPP = S28	NS- IAPP and AB42	NS- IAPP and AB42
D	34	34	-4.21666	0.54391	L	34	NS_dec	34	AB	-3.15958	0.700487	S	29	NS_dec	IAPP	AB42 = L34	IAPP = S29	NS- IAPP and AB42	NS- IAPP and AB42
D	35												NULL						NA
D	36	35	-3.79398	0.549851	M	35	NS_dec	35	AB	-4.09456	0.9902	N	31	NS_dec	IAPP	AB42 = M35	IAPP = N31	NS- IAPP and AB42	NS- IAPP and AB42
D	37	36	-3.43605	0.531574	V	36	NS_dec	36	AB	-2.51114	0.562339	V	32	NS_dec	IAPP	AB42 = V36	IAPP = V32	NS- IAPP and AB42	NS- IAPP and AB42
D	38	37	-4.22352	0.531159	G	37	NS_dec	37	AB	-0.569963	0.296558	G	33	NS_dec	IAPP	AB42 = G37	IAPP = G33	NS- IAPP and AB42	NS- IAPP and AB42
D	39	38	-1.81489	0.4724	G	38	NS_dec	38	AB	-0.85807	0.229094	S	34	NS_dec	IAPP	AB42 = G38	IAPP = S34	NS- IAPP and AB42	NS- IAPP and AB42
D	40												NULL						NA
D	41	40	-2.45636	0.552395	V	40	NS_dec	40	AB	-0.592092	0.258698	T	36	NS_dec	IAPP	AB42 = V40	IAPP = T36	NS- IAPP and AB42	NS- IAPP and AB42
D	42												NULL						NA
D	43	42	-2.91533	0.578037	A	42	NS_dec	42	AB	-1.33399	0.253735	Y	37	NS_dec	IAPP	AB42 = A42	IAPP = Y37	NS- IAPP and AB42	NS- IAPP and AB42
E	1												NULL						NA
E	2	2	-0.508852	0.46529	A	2	WT-like	2	AB	-3.54459	0.831449	C	2	NS_dec	IAPP	AB42 = A2	IAPP = C2	NS- in IAPP and NS+ in AB42	Distinct effect
E	3												NULL						NA
E	4												NULL						NA
E	5												NULL						NA
E	6												NULL						NA
E	7												NULL						NA
E	8	8	-0.426532	0.465309	S	8	WT-like	8	AB	-0.897949	0.23786	N	3	NS_dec	IAPP	AB42 = S8	IAPP = N3	NS- in IAPP and NS+ in AB42	Distinct effect
E	9												NULL						NA
E	10	10	0.882804	0.456644	Y	10	NS_inc	10	AB	0.51449	0.181281	A	5	NS_inc	IAPP	AB42 = Y10	IAPP = A5	NS+ in IAPP and AB42	NS+ in IAPP and AB42
E	11												NULL						NA
E	12	12	-0.554943	0.504528	V	12	WT-like	12	AB	-4.02906	1.03765	C	7	NS_dec	IAPP	AB42 = V12	IAPP = C7	NS- in IAPP and NS+ in AB42	Distinct effect
E	13	13	-1.20501	0.536866	H	13	NS_dec	13	AB	0.105509	0.191593	A	8	WT-like	IAPP	AB42 = H13	IAPP = A8	NS+ in IAPP and NS- in AB42	Distinct effect
E	14	14	-0.918738	0.468933	H	14	NS_dec	14	AB	0.263218	0.270117	T	9	WT-like	IAPP	AB42 = H14	IAPP = T9	NS+ in IAPP and NS- in AB42	Distinct effect
E	15	15	0.204711	0.474458	Q	15	WT-like	15	AB	-0.936823	0.295444	Q	10	NS_dec	IAPP	AB42 = Q15	IAPP = Q10	NS- in IAPP and NS+ in AB42	Distinct effect
E	16												NULL						NA
E	17	17	-0.923658	0.513274	L	17	WT-like	17	AB	-0.684395	0.221824	L	12	NS_dec	IAPP	AB42 = L17	IAPP = L12	NS- in IAPP and NS+ in AB42	Distinct effect
E	18	18	-1.76896	0.564298	V	18	NS_dec	18	AB	-1.94163	0.29993	A	13	NS_dec	IAPP	AB42 = V18	IAPP = A13	NS- IAPP and AB42	NS- IAPP and AB42
E	19	19	-1.94738	0.470727	F	19	NS_dec	19	AB	-3.4969	0.996312	N	14	NS_dec	IAPP	AB42 = F19	IAPP = N14	NS- IAPP and AB42	NS- IAPP and AB42
E	20	20	-1.04327	0.485327	F	20	NS_dec	20	AB	-3.17538	0.538135	F	15	NS_dec	IAPP	AB42 = F20	IAPP = F15	NS- IAPP and AB42	NS- IAPP and AB42
E	21	21	-0.0995816	0.459193	A	21	WT-like	21	AB	0.423808	0.2256	L	16	NS_inc	IAPP	AB42 = A21	IAPP = L16	NS+ in IAPP and WT-like AB42	Distinct effect
E	22												NULL						NA
E	23												NULL						NA
E	24	24	0.0653202	0.484186	V	24	WT-like	24	AB	-1.18907	0.2705	S	19	NS_dec	IAPP	AB42 = V24	IAPP = S19	NS- in IAPP and NS+ in AB42	Distinct effect
E	25	25	-1.06127	0.906148	G	25	WT-like	25	AB	0.347487	0.237871	S	20	WT-like	IAPP	AB42 = G25	IAPP = S20	WT-like in IAPP and AB42	WT-like in IAPP and AB42
E	26	26	-0.252027	0.634522	S	26	WT-like	26	AB	-3.1459	0.468302	N	21	NS_dec	IAPP	AB42 = S26	IAPP = N21	NS- in IAPP and NS+ in AB42	Distinct effect
E	27	27	-4.65533	0.652973	N	27	NS_dec	27	AB	-2.56949	0.410311	N	22	NS_dec	IAPP	AB42 = N27	IAPP = N22	NS- IAPP and AB42	NS- IAPP and AB42
E	28	28	-1.01234	0.475879	K	28	NS_dec	28	AB	-1.44097	0.675493	F	23	NS_dec	IAPP	AB42 = K28	IAPP = F23	NS- IAPP and AB42	NS- IAPP and AB42
E	29	29	-0.765765	6.6208	G	29	WT-like	29	AB	-4.03057	0.896429	G	24	NS_dec	IAPP	AB42 = G29	IAPP = G24	NS- in IAPP and NS+ in AB42	Distinct effect
E	30	30	-2.37107	0.483481	A	30	NS_dec	30	AB	-2.65303	0.422266	A	25	NS_dec	IAPP	AB42 = A30	IAPP = A25	NS- IAPP and AB42	NS- IAPP and AB42
E	31	31	-4.86633	0.641859	I	31	NS_dec	31	AB	-2.90132	0.518743	I	26	NS_dec	IAPP	AB42 = I31	IAPP = I26	NS- IAPP and AB42	NS- IAPP and AB42
E	32	32	-3.46589	0.657624	I	32	NS_dec	32	AB	-2.3493	0.363066	L	27	NS_dec	IAPP	AB42 = I32	IAPP = L27	NS- IAPP and AB42	NS- IAPP and AB42
E	33	33	-1.55788	0.473142	G	33	NS_dec	33	AB	-1.82026	0.293906	S	28	NS_dec	IAPP	AB42 = G33	IAPP = S28	NS- IAPP and AB42	NS- IAPP and AB42
E	34	34	-4.73135	0.617218	L	34	NS_dec	34	AB	-0.372391	0.222951	S	29	WT-like	IAPP	AB42 = L34	IAPP = S29	NS+ in IAPP and NS- in AB42	Distinct effect
E	35												NULL						NA
E	36	35	-3.96693	0.717547	M	35	NS_dec	35	AB	-2.70479	0.365975	N	31	NS_dec	IAPP	AB42 = M35	IAPP = N31	NS- IAPP and AB42	NS- IAPP and AB42
E	37	36	-5.24074	0.845197	V	36	NS_dec	36	AB	-2.28817	0.35181	V	32	NS_dec	IAPP	AB42 = V36	IAPP = V32	NS- IAPP and AB42	NS- IAPP and AB42
E	38	37	-4.21511	0.526855	G	37	NS_dec	37	AB	-0.235254	0.232358	G	33	WT-like	IAPP	AB42 = G37	IAPP = G33	NS+ in IAPP and NS- in AB42	Distinct effect
E	39	38	-4.21544	0.520744	G	38	NS_dec	38	AB	-0.911906	0.212782	S	34	NS_dec	IAPP	AB42 = G38	IAPP = S34	NS- IAPP and AB42	NS- IAPP and AB42
E	40	39	-4.60938	0.654041	V	39	NS_dec	39	AB	-1.43841	0.25065	N	35	NS_dec	IAPP	AB42 = V39	IAPP = N35	NS- IAPP and AB42	NS- IAPP and AB42
E	41	40	-3.87335	0.903468	V	40	NS_dec	40	AB	-0.525832	0.223297	T	36	NS_dec	IAPP	AB42 = V40	IAPP = T36	NS- IAPP and AB42	NS- IAPP and AB42
E	42												NULL						NA
E	43	42	-4.14333	0.800922	A	42	NS_dec	42	AB	-0.852913	0.199174	Y	37	NS_dec	IAPP	AB42 = A42	IAPP = Y37	NS- IAPP and AB42	NS- IAPP and AB42
F	1	1	0.0925656	0.465214	D	1	WT-like	1	AB	0.002263	0.31943	K	1	WT-like	IAPP	AB42 = D1	IAPP = K1	WT-like in IAPP and AB42	WT-like in IAPP and AB42
F	2	2	-0.216833	0.509158	A	2	WT-like	2	AB	-2.75014	0.77876	C	2	NS_dec	IAPP	AB42 = A2	IAPP = C2	NS- in IAPP and NS+ in AB42	Distinct effect
F	3												NULL						NA
F	4												NULL						NA
F	5												NULL						NA
F	6												NULL						NA
F	7												NULL						NA
F	8	8	0.914804	0.732508	S	8	WT-like	8	AB	-3.87302	0.889247	N	3	NS_dec	IAPP	AB42 = S8	IAPP = N3	NS- in IAPP and NS+ in AB42	Distinct effect
F	9	9	0.355841	0.466664	G	9	WT-like	9	AB	-1.32176	0.497793	T	4	NS_dec	IAPP	AB42 = G9	IAPP = T4	NS- in IAPP and NS+ in AB42	Distinct effect
F	10												NULL						NA
F	11	11	0.172113	0.459377	E	11	WT-like	11	AB	-0.251181	0.261612	T	6	WT-like	IAPP	AB42 = E11	IAPP = T6	WT-like in IAPP and AB42	WT-like in IAPP and AB42
F	12												NULL						NA
F	13	13	1.31841	0.457406	H	13	NS_inc	13	AB	-3.77335	0.765973	A	8	NS_dec	IAPP	AB42 = H13	IAPP = A8	NS- in IAPP and NS+ in AB42	Distinct effect
F	14	14	-1.61876	0.64039	H	14	NS_dec	14	AB	-1.99308	0.335346	T	9	NS_dec	IAPP	AB42 = H14	IAPP = T9	NS- IAPP and AB42	NS- IAPP and AB42
F	15	15	-1.03653	0.461867	Q	15	NS_dec	15	AB	0.139684	0.206009	Q	10	WT-like	IAPP	AB42 = Q15	IAPP = Q10	NS+ in IAPP and NS- in AB42	Distinct effect
F	16	16	-3.90558	0.591786	K	16	NS_dec	16	AB	0.65388	0.2035	R	11	NS_inc	IAPP	AB42 = K16	IAPP = R11	NS+ in IAPP and NS- in AB42	Distinct effect
F	17	17	1.03963	0.457639	L	17	NS_inc	17	AB	0.828875	0.203729	L	12	NS_inc	IAPP	AB42 = L17	IAPP = L12	NS+ in IAPP and AB42	NS+ in IAPP and AB42
F	18	18	1.32939	0.470965	V	18	NS_inc	18	AB	-1.11201	0.300741	A	13	NS_dec	IAPP	AB42 = V18	IAPP = A13	NS- in IAPP and NS+ in AB42	Distinct effect
F	19												NULL						NA
F	20												NULL						NA
F	21	21	1.15529	0.459107	A	21	NS_inc	21	AB	1.94133	0.230587	L	16	NS_inc	IAPP	AB42 = A21	IAPP = L16	NS+ in IAPP and AB42	NS+ in IAPP and AB42
F	22	22	-2.72816	0.55347	E	22	NS_dec	22	AB	0.186138	0.228512	V	17	WT-like	IAPP	AB42 = E22	IAPP = V17	NS+ in IAPP and NS- in AB42	Distinct effect
F	23	23	-3.8856	0.612045	D	23	NS_dec	23	AB	1.66143	0.239847	H	18	NS_inc	IAPP	AB42 = D23	IAPP = H18	NS+ in IAPP and NS- in AB42	Distinct effect
F	24	24	-0.830449	0.490122	V	24	WT-like	24	AB	-1.43898	0.363212	S	19	NS_dec	IAPP	AB42 = V24	IAPP = S19	NS- in IAPP and NS+ in AB42	Distinct effect
F	25	25	1.18213	0.470925	G	25	NS_inc	25	AB	-0.48678	0.254068	S	20	NS_dec	IAPP	AB42 = G25	IAPP = S20	NS- in IAPP and NS+ in AB42	Distinct effect
F	26	26	-0.715354	0.460289	S	26	WT-like	26	AB	-1.92386	0.351568	N	21	NS_dec	IAPP	AB42 = S26	IAPP = N21	NS- in IAPP and NS+ in AB42	Distinct effect
F	27	27	1.71166	0.457934	N	27	NS_inc	27	AB	-3.14546	0.549925	N	22	NS_dec	IAPP	AB42 = N27	IAPP = N22	NS- in IAPP and NS+ in AB42	Distinct effect
F	28												NULL						NA
F	29	29	-0.689124	0.520734	G	29	WT-like	29	AB	-4.19963	0.929964	G	24	NS_dec	IAPP	AB42 = G29	IAPP = G24	NS- in IAPP and NS+ in AB42	Distinct effect
F	30	30	-0.75977	0.464267	A	30	WT-like	30	AB	0.738285	0.216832	A	25	NS_inc	IAPP	AB42 = A30	IAPP = A25	NS+ in IAPP and WT-like AB42	Distinct effect
F	31	31	-1.14593	0.471826	I	31	NS_dec	31	AB	-4.19359	0.857876	I	26	NS_dec	IAPP	AB42 = I31	IAPP = I26	NS- IAPP and AB42	NS- IAPP and AB42
F	32	32	-1.447	0.474378	I	32	NS_dec	32	AB	1.48726	0.20765	L	27	NS_inc	IAPP	AB42 = I32	IAPP = L27	NS+ in IAPP and NS- in AB42	Distinct effect
F	33	33	-1.78423	0.575965	G	33	NS_dec	33	AB	-0.685913	0.226922	S	28	NS_dec	IAPP	AB42 = G33	IAPP = S28	NS- IAPP and AB42	NS- IAPP and AB42
F	34	34	-2.66532	0.608963	L	34	NS_dec	34	AB	-0.554528	0.367057	S	29	WT-like	IAPP	AB42 = L34	IAPP = S29	NS+ in IAPP and NS- in AB42	Distinct effect
F	35												NULL						NA
F	36	35	-4.18785	0.550805	M	35	NS_dec	35	AB	-3.8084	0.865903	N	31	NS_dec	IAPP	AB42 = M35	IAPP = N31	NS- IAPP and AB42	NS- IAPP and AB42
F	37	36	1.03373	0.457859	V	36	NS_inc	36	AB	-1.24117	0.489801	V	32	NS_dec	IAPP	AB42 = V36	IAPP = V32	NS- in IAPP and NS+ in AB42	Distinct effect
F	38	37	-3.54825	0.50617	G	37	NS_dec	37	AB	-2.12288	0.586766	G	33	NS_dec	IAPP	AB42 = G37	IAPP = G33	NS- IAPP and AB42	NS- IAPP and AB42
F	39	38	-3.1637	0.597899	G	38	NS_dec	38	AB	-1.09428	0.223118	S	34	NS_dec	IAPP	AB42 = G38	IAPP = S34	NS- IAPP and AB42	NS- IAPP and AB42
F	40	39	-1.33326	0.477743	V	39	NS_dec	39	AB	-2.13142	0.502216	N	35	NS_dec	IAPP	AB42 = V39	IAPP = N35	NS- IAPP and AB42	NS- IAPP and AB42
F	41	40	-1.88332	0.604283	V	40	NS_dec	40	AB	0.31966	0.224215	T	36	WT-like	IAPP	AB42 = V40	IAPP = T36	NS+ in IAPP and NS- in AB42	Distinct effect
F	42												NULL						NA
F	43	42	-0.399469	0.463161	A	42	WT-like	42	AB	-0.433406	0.254499	Y	37	WT-like	IAPP	AB42 = A42	IAPP = Y37	WT-like in IAPP and AB42	WT-like in IAPP and AB42
G	1	1	0.436628	0.459224	D	1	WT-like	1	AB	0.401845	0.178329	K	1	NS_inc	IAPP	AB42 = D1	IAPP = K1	NS+ in IAPP and WT-like AB42	Distinct effect
G	2	2	0.572583	0.457503	A	2	WT-like	2	AB	-3.27784	0.369366	C	2	NS_dec	IAPP	AB42 = A2	IAPP = C2	NS- in IAPP and NS+ in AB42	Distinct effect
G	3												NULL						NA
G	4												NULL						NA
G	5												NULL						NA
G	6												NULL						NA
G	7												NULL						NA
G	8	8	0.419909	0.47047	S	8	WT-like	8	AB	-1.01467	0.189153	N	3	NS_dec	IAPP	AB42 = S8	IAPP = N3	NS- in IAPP and NS+ in AB42	Distinct effect
G	9												NULL						NA
G	10	10	0.309075	0.596604	Y	10	WT-like	10	AB	0.00835335	0.166871	A	5	WT-like	IAPP	AB42 = Y10	IAPP = A5	WT-like in IAPP and AB42	WT-like in IAPP and AB42
G	11	11	0.767752	0.469443	E	11	WT-like	11	AB	0.0377743	0.175115	T	6	WT-like	IAPP	AB42 = E11	IAPP = T6	WT-like in IAPP and AB42	WT-like in IAPP and AB42
G	12	12	0.291601	0.51171	V	12	WT-like	12	AB	-2.7588	0.370897	C	7	NS_dec	IAPP	AB42 = V12	IAPP = C7	NS- in IAPP and NS+ in AB42	Distinct effect
G	13	13	-0.562128	0.504099	H	13	WT-like	13	AB	1.14199	0.170065	A	8	NS_inc	IAPP	AB42 = H13	IAPP = A8	NS+ in IAPP and WT-like AB42	Distinct effect
G	14	14	0.682718	0.638208	H	14	WT-like	14	AB	-0.725721	0.195787	T	9	NS_dec	IAPP	AB42 = H14	IAPP = T9	NS- in IAPP and NS+ in AB42	Distinct effect
G	15	15	0.0161992	0.475949	Q	15	WT-like	15	AB	0.409866	0.18039	Q	10	NS_inc	IAPP	AB42 = Q15	IAPP = Q10	NS+ in IAPP and WT-like AB42	Distinct effect
G	16	16	-1.10197	0.461721	K	16	NS_dec	16	AB	0.699267	0.17584	R	11	NS_inc	IAPP	AB42 = K16	IAPP = R11	NS+ in IAPP and NS- in AB42	Distinct effect
G	17	17	0.729845	0.456822	L	17	WT-like	17	AB	0.649179	0.17368	L	12	NS_inc	IAPP	AB42 = L17	IAPP = L12	NS+ in IAPP and WT-like AB42	Distinct effect
G	18	18	-1.50439	0.510104	V	18	NS_dec	18	AB	0.133615	0.189769	A	13	WT-like	IAPP	AB42 = V18	IAPP = A13	NS+ in IAPP and NS- in AB42	Distinct effect
G	19	19	-0.946736	0.458593	F	19	NS_dec	19	AB	-1.91427	0.245072	N	14	NS_dec	IAPP	AB42 = F19	IAPP = N14	NS- IAPP and AB42	NS- IAPP and AB42
G	20	20	0.735081	0.460007	F	20	WT-like	20	AB	-2.90006	0.284984	F	15	NS_dec	IAPP	AB42 = F20	IAPP = F15	NS- in IAPP and NS+ in AB42	Distinct effect
G	21	21	0.472801	0.456824	A	21	WT-like	21	AB	-1.54412	0.204403	L	16	NS_dec	IAPP	AB42 = A21	IAPP = L16	NS- in IAPP and NS+ in AB42	Distinct effect
G	22	22	2.69562	0.4581	E	22	NS_inc	22	AB	-3.22886	0.396675	V	17	NS_dec	IAPP	AB42 = E22	IAPP = V17	NS- in IAPP and NS+ in AB42	Distinct effect
G	23	23	1.21238	0.456865	D	23	NS_inc	23	AB	-1.11894	0.209173	H	18	NS_dec	IAPP	AB42 = D23	IAPP = H18	NS- in IAPP and NS+ in AB42	Distinct effect
G	24	24	1.72201	0.460781	V	24	NS_inc	24	AB	-0.73088	0.18656	S	19	NS_dec	IAPP	AB42 = V24	IAPP = S19	NS- in IAPP and NS+ in AB42	Distinct effect
G	25												NULL						NA
G	26	26	-0.500272	0.461219	S	26	WT-like	26	AB	-2.94364	0.277388	N	21	NS_dec	IAPP	AB42 = S26	IAPP = N21	NS- in IAPP and NS+ in AB42	Distinct effect
G	27	27	-5.02811	0.758019	N	27	NS_dec	27	AB	-4.62524	0.658541	N	22	NS_dec	IAPP	AB42 = N27	IAPP = N22	NS- IAPP and AB42	NS- IAPP and AB42
G	28	28	-1.00085	0.497139	K	28	NS_dec	28	AB	-2.43484	0.362349	F	23	NS_dec	IAPP	AB42 = K28	IAPP = F23	NS- IAPP and AB42	NS- IAPP and AB42
G	29												NULL						NA
G	30	30	1.03243	0.456749	A	30	NS_inc	30	AB	-1.56598	0.206498	A	25	NS_dec	IAPP	AB42 = A30	IAPP = A25	NS- in IAPP and NS+ in AB42	Distinct effect
G	31	31	-2.4046	0.548373	I	31	NS_dec	31	AB	-3.06902	0.256872	I	26	NS_dec	IAPP	AB42 = I31	IAPP = I26	NS- IAPP and AB42	NS- IAPP and AB42
G	32	32	-3.86985	0.878201	I	32	NS_dec	32	AB	-1.73971	0.190584	L	27	NS_dec	IAPP	AB42 = I32	IAPP = L27	NS- IAPP and AB42	NS- IAPP and AB42
G	33												NULL						NA
G	34	34	-4.81598	0.722994	L	34	NS_dec	34	AB	-2.00183	0.200115	S	29	NS_dec	IAPP	AB42 = L34	IAPP = S29	NS- IAPP and AB42	NS- IAPP and AB42
G	35												NULL						NA
G	36	35	-4.32031	0.644751	M	35	NS_dec	35	AB	-2.27127	0.348542	N	31	NS_dec	IAPP	AB42 = M35	IAPP = N31	NS- IAPP and AB42	NS- IAPP and AB42
G	37	36	-3.42838	0.619063	V	36	NS_dec	36	AB	-1.86392	0.245439	V	32	NS_dec	IAPP	AB42 = V36	IAPP = V32	NS- IAPP and AB42	NS- IAPP and AB42
G	38												NULL						NA
G	39												NULL						NA
G	40	39	-3.85681	5.88722	V	39	WT-like	39	AB	0.0546972	0.169543	N	35	WT-like	IAPP	AB42 = V39	IAPP = N35	WT-like in IAPP and AB42	WT-like in IAPP and AB42
G	41	40	-3.16487	0.509889	V	40	NS_dec	40	AB	0.34472	0.17117	T	36	NS_inc	IAPP	AB42 = V40	IAPP = T36	NS+ in IAPP and NS- in AB42	Distinct effect
G	42												NULL						NA
G	43	42	-2.54111	0.520384	A	42	NS_dec	42	AB	-0.733541	0.174112	Y	37	NS_dec	IAPP	AB42 = A42	IAPP = Y37	NS- IAPP and AB42	NS- IAPP and AB42
H	1	1	0.0135827	0.45851	D	1	WT-like	1	AB	0.873381	0.229921	K	1	NS_inc	IAPP	AB42 = D1	IAPP = K1	NS+ in IAPP and WT-like AB42	Distinct effect
H	2	2	0.190072	0.459117	A	2	WT-like	2	AB	-0.467742	0.549504	C	2	NS_dec	IAPP	AB42 = A2	IAPP = C2	NS- in IAPP and NS+ in AB42	Distinct effect
H	3												NULL						NA
H	4												NULL						NA
H	5												NULL						NA
H	6												NULL						NA
H	7												NULL						NA
H	8	8	0.932274	0.460284	S	8	NS_inc	8	AB	-0.660716	0.487683	N	3	WT-like	IAPP	AB42 = S8	IAPP = N3	WT-like in IAPP and NS+ AB42	Distinct effect
H	9	9	0.530212	0.458275	G	9	WT-like	9	AB	0.671203	0.376122	T	4	NS_inc	IAPP	AB42 = G9	IAPP = T4	NS+ in IAPP and WT-like AB42	Distinct effect
H	10												NULL						NA
H	11	11	1.93442	0.459607	E	11	NS_inc	11	AB	-0.111804	0.244944	T	6	WT-like	IAPP	AB42 = E11	IAPP = T6	WT-like in IAPP and NS+ AB42	Distinct effect
H	12	12	1.30038	0.461288	V	12	NS_inc	12	AB	-1.83235	1.14727	C	7	WT-like	IAPP	AB42 = V12	IAPP = C7	WT-like in IAPP and NS+ AB42	Distinct effect
H	13												NULL						NA
H	14												NULL						NA
H	15												NULL						NA
H	16	16	0.351931	0.534556	K	16	WT-like	16	AB	-0.862051	0.314379	R	11	NS_dec	IAPP	AB42 = K16	IAPP = R11	NS- in IAPP and NS+ in AB42	Distinct effect
H	17	17	1.23207	0.458406	L	17	NS_inc	17	AB	0.614045	0.266143	L	12	NS_inc	IAPP	AB42 = L17	IAPP = L12	NS+ in IAPP and AB42	NS+ in IAPP and AB42
H	18	18	-0.0831181	0.459692	V	18	WT-like	18	AB	-1.40005	0.361841	A	13	NS_dec	IAPP	AB42 = V18	IAPP = A13	NS- in IAPP and NS+ in AB42	Distinct effect
H	19	19	-1.02644	0.48211	F	19	NS_dec	19	AB	-2.17856	0.521256	N	14	NS_dec	IAPP	AB42 = F19	IAPP = N14	NS- IAPP and AB42	NS- IAPP and AB42
H	20												NULL						NA
H	21	21	0.857823	0.457165	A	21	NS_inc	21	AB	0.486147	0.273218	L	16	NS_inc	IAPP	AB42 = A21	IAPP = L16	NS+ in IAPP and AB42	NS+ in IAPP and AB42
H	22	22	1.54612	0.462087	E	22	NS_inc	22	AB	-1.88797	0.502475	V	17	NS_dec	IAPP	AB42 = E22	IAPP = V17	NS- in IAPP and NS+ in AB42	Distinct effect
H	23												NULL						NA
H	24	24	-0.0861914	0.47108	V	24	WT-like	24	AB	-0.501829	0.25146	S	19	NS_dec	IAPP	AB42 = V24	IAPP = S19	NS- in IAPP and NS+ in AB42	Distinct effect
H	25	25	-0.740962	0.494095	G	25	WT-like	25	AB	0.697642	0.243808	S	20	NS_inc	IAPP	AB42 = G25	IAPP = S20	NS+ in IAPP and WT-like AB42	Distinct effect
H	26	26	-0.504762	0.484464	S	26	WT-like	26	AB	-4.78703	1.77556	N	21	NS_dec	IAPP	AB42 = S26	IAPP = N21	NS- in IAPP and NS+ in AB42	Distinct effect
H	27	27	-0.88987	0.551936	N	27	WT-like	27	AB	-2.60384	0.61701	N	22	NS_dec	IAPP	AB42 = N27	IAPP = N22	NS- in IAPP and NS+ in AB42	Distinct effect
H	28	28	0.216587	0.467632	K	28	WT-like	28	AB	-1.84309	0.41111	F	23	NS_dec	IAPP	AB42 = K28	IAPP = F23	NS- in IAPP and NS+ in AB42	Distinct effect
H	29	29	-2.46727	0.630241	G	29	NS_dec	29	AB	-4.30386	1.65849	G	24	NS_dec	IAPP	AB42 = G29	IAPP = G24	NS- IAPP and AB42	NS- IAPP and AB42
H	30	30	-2.01406	0.572835	A	30	NS_dec	30	AB	-0.613879	0.40469	A	25	WT-like	IAPP	AB42 = A30	IAPP = A25	NS+ in IAPP and NS- in AB42	Distinct effect
H	31	31	-1.24711	0.471454	I	31	NS_dec	31	AB	-3.86672	1.63893	I	26	NS_dec	IAPP	AB42 = I31	IAPP = I26	NS- IAPP and AB42	NS- IAPP and AB42
H	32	32	-2.68964	0.534362	I	32	NS_dec	32	AB	0.106124	0.261165	L	27	WT-like	IAPP	AB42 = I32	IAPP = L27	NS+ in IAPP and NS- in AB42	Distinct effect
H	33	33	0.0415723	0.459167	G	33	WT-like	33	AB	0.574133	0.267564	S	28	NS_inc	IAPP	AB42 = G33	IAPP = S28	NS+ in IAPP and WT-like AB42	Distinct effect
H	34												NULL						NA
H	35												NULL						NA
H	36	35	-3.42757	0.610273	M	35	NS_dec	35	AB	0.221399	0.252363	N	31	WT-like	IAPP	AB42 = M35	IAPP = N31	NS+ in IAPP and NS- in AB42	Distinct effect
H	37	36	-2.91727	0.559399	V	36	NS_dec	36	AB	-1.25331	0.673228	V	32	NS_dec	IAPP	AB42 = V36	IAPP = V32	NS- IAPP and AB42	NS- IAPP and AB42
H	38	37	-3.96507	0.515161	G	37	NS_dec	37	AB	0.217075	0.258109	G	33	WT-like	IAPP	AB42 = G37	IAPP = G33	NS+ in IAPP and NS- in AB42	Distinct effect
H	39	38	-3.10472	0.519608	G	38	NS_dec	38	AB	-0.321737	0.281935	S	34	WT-like	IAPP	AB42 = G38	IAPP = S34	NS+ in IAPP and NS- in AB42	Distinct effect
H	40	39	-1.88697	0.603834	V	39	NS_dec	39	AB	-0.168945	0.237096	N	35	WT-like	IAPP	AB42 = V39	IAPP = N35	NS+ in IAPP and NS- in AB42	Distinct effect
H	41	40	-2.7041	0.541716	V	40	NS_dec	40	AB	0.238394	0.306142	T	36	WT-like	IAPP	AB42 = V40	IAPP = T36	NS+ in IAPP and NS- in AB42	Distinct effect
H	42												NULL						NA
H	43	42	-3.11328	0.778625	A	42	NS_dec	42	AB	-0.328534	0.230802	Y	37	WT-like	IAPP	AB42 = A42	IAPP = Y37	NS+ in IAPP and NS- in AB42	Distinct effect
I	1	1	-2.81333	0.678003	D	1	NS_dec	1	AB	-1.17463	0.346479	K	1	NS_dec	IAPP	AB42 = D1	IAPP = K1	NS- IAPP and AB42	NS- IAPP and AB42
I	2	2	-1.63664	0.648318	A	2	NS_dec	2	AB	-4.29371	1.79686	C	2	NS_dec	IAPP	AB42 = A2	IAPP = C2	NS- IAPP and AB42	NS- IAPP and AB42
I	3												NULL						NA
I	4												NULL						NA
I	5												NULL						NA
I	6												NULL						NA
I	7												NULL						NA
I	8	8	0.275101	0.736532	S	8	WT-like	8	AB	-2.90244	1.33064	N	3	NS_dec	IAPP	AB42 = S8	IAPP = N3	NS- in IAPP and NS+ in AB42	Distinct effect
I	9	9	0.47138	0.458999	G	9	WT-like	9	AB	0.235055	0.462001	T	4	WT-like	IAPP	AB42 = G9	IAPP = T4	WT-like in IAPP and AB42	WT-like in IAPP and AB42
I	10	10	0.221536	0.545575	Y	10	WT-like	10	AB	-3.17288	0.539513	A	5	NS_dec	IAPP	AB42 = Y10	IAPP = A5	NS- in IAPP and NS+ in AB42	Distinct effect
I	11	11	-0.249622	0.467217	E	11	WT-like	11	AB	-1.52731	0.33974	T	6	NS_dec	IAPP	AB42 = E11	IAPP = T6	NS- in IAPP and NS+ in AB42	Distinct effect
I	12	12	-0.0595403	0.466343	V	12	WT-like	12	AB	-2.66401	0.616997	C	7	NS_dec	IAPP	AB42 = V12	IAPP = C7	NS- in IAPP and NS+ in AB42	Distinct effect
I	13	13	1.54597	0.461276	H	13	NS_inc	13	AB	-1.64821	0.331562	A	8	NS_dec	IAPP	AB42 = H13	IAPP = A8	NS- in IAPP and NS+ in AB42	Distinct effect
I	14	14	1.39447	0.459532	H	14	NS_inc	14	AB	-2.33086	0.418742	T	9	NS_dec	IAPP	AB42 = H14	IAPP = T9	NS- in IAPP and NS+ in AB42	Distinct effect
I	15	15	1.74154	0.457165	Q	15	NS_inc	15	AB	0.169183	0.204368	Q	10	WT-like	IAPP	AB42 = Q15	IAPP = Q10	WT-like in IAPP and NS+ AB42	Distinct effect
I	16	16	-2.68024	0.493913	K	16	NS_dec	16	AB	1.63257	0.210815	R	11	NS_inc	IAPP	AB42 = K16	IAPP = R11	NS+ in IAPP and NS- in AB42	Distinct effect
I	17	17	1.05354	0.460145	L	17	NS_inc	17	AB	1.05703	0.240346	L	12	NS_inc	IAPP	AB42 = L17	IAPP = L12	NS+ in IAPP and AB42	NS+ in IAPP and AB42
I	18	18	0.573676	0.458428	V	18	WT-like	18	AB	-2.56408	0.555596	A	13	NS_dec	IAPP	AB42 = V18	IAPP = A13	NS- in IAPP and NS+ in AB42	Distinct effect
I	19	19	1.48292	0.456851	F	19	NS_inc	19	AB	-0.22963	0.326143	N	14	WT-like	IAPP	AB42 = F19	IAPP = N14	WT-like in IAPP and NS+ AB42	Distinct effect
I	20												NULL						NA
I	21	21	1.24067	0.467822	A	21	NS_inc	21	AB	1.91489	0.203353	L	16	NS_inc	IAPP	AB42 = A21	IAPP = L16	NS+ in IAPP and AB42	NS+ in IAPP and AB42
I	22	22	-2.02833	0.570211	E	22	NS_dec	22	AB	0.36516	0.2674	V	17	WT-like	IAPP	AB42 = E22	IAPP = V17	NS+ in IAPP and NS- in AB42	Distinct effect
I	23	23	-4.55494	0.799417	D	23	NS_dec	23	AB	1.18694	0.24248	H	18	NS_inc	IAPP	AB42 = D23	IAPP = H18	NS+ in IAPP and NS- in AB42	Distinct effect
I	24	24	1.60995	0.45701	V	24	NS_inc	24	AB	-0.482884	0.297135	S	19	WT-like	IAPP	AB42 = V24	IAPP = S19	WT-like in IAPP and NS+ AB42	Distinct effect
I	25	25	0.120726	0.460973	G	25	WT-like	25	AB	-1.49276	0.361118	S	20	NS_dec	IAPP	AB42 = G25	IAPP = S20	NS- in IAPP and NS+ in AB42	Distinct effect
I	26	26	0.130167	0.459802	S	26	WT-like	26	AB	-0.957082	0.30017	N	21	NS_dec	IAPP	AB42 = S26	IAPP = N21	NS- in IAPP and NS+ in AB42	Distinct effect
I	27	27	0.43001	0.615903	N	27	WT-like	27	AB	-1.81621	0.400055	N	22	NS_dec	IAPP	AB42 = N27	IAPP = N22	NS- in IAPP and NS+ in AB42	Distinct effect
I	28	28	-0.402314	0.476721	K	28	WT-like	28	AB	0.436215	0.234264	F	23	NS_inc	IAPP	AB42 = K28	IAPP = F23	NS+ in IAPP and WT-like AB42	Distinct effect
I	29	29	0.987766	0.457593	G	29	NS_inc	29	AB	-1.43651	0.38316	G	24	NS_dec	IAPP	AB42 = G29	IAPP = G24	NS- in IAPP and NS+ in AB42	Distinct effect
I	30	30	1.37152	0.458403	A	30	NS_inc	30	AB	1.4048	0.203101	A	25	NS_inc	IAPP	AB42 = A30	IAPP = A25	NS+ in IAPP and AB42	NS+ in IAPP and AB42
I	31												NULL						NA
I	32												NULL						NA
I	33	33	-1.9911	0.55684	G	33	NS_dec	33	AB	-0.198208	0.216399	S	28	WT-like	IAPP	AB42 = G33	IAPP = S28	NS+ in IAPP and NS- in AB42	Distinct effect
I	34	34	1.30666	0.471051	L	34	NS_inc	34	AB	1.26461	0.225431	S	29	NS_inc	IAPP	AB42 = L34	IAPP = S29	NS+ in IAPP and AB42	NS+ in IAPP and AB42
I	35												NULL						NA
I	36												NULL						NA
I	37	36	1.3264	0.456474	V	36	NS_inc	36	AB	0.662852	0.252289	V	32	NS_inc	IAPP	AB42 = V36	IAPP = V32	NS+ in IAPP and AB42	NS+ in IAPP and AB42
I	38	37	-3.33229	0.499479	G	37	NS_dec	37	AB	0.0862686	0.346995	G	33	WT-like	IAPP	AB42 = G37	IAPP = G33	NS+ in IAPP and NS- in AB42	Distinct effect
I	39	38	-3.31813	0.596331	G	38	NS_dec	38	AB	-2.80899	0.558838	S	34	NS_dec	IAPP	AB42 = G38	IAPP = S34	NS- IAPP and AB42	NS- IAPP and AB42
I	40												NULL						NA
I	41	40	-1.6565	0.503824	V	40	NS_dec	40	AB	-0.984176	0.307409	T	36	NS_dec	IAPP	AB42 = V40	IAPP = T36	NS- IAPP and AB42	NS- IAPP and AB42
I	42												NULL						NA
I	43	42	-0.270948	0.474177	A	42	WT-like	42	AB	-0.0294283	0.24452	Y	37	WT-like	IAPP	AB42 = A42	IAPP = Y37	WT-like in IAPP and AB42	WT-like in IAPP and AB42
K	1												NULL						NA
K	2	2	-0.599081	0.481365	A	2	WT-like	2	AB	-0.293247	1.32828	C	2	NS_dec	IAPP	AB42 = A2	IAPP = C2	NS- in IAPP and NS+ in AB42	Distinct effect
K	3												NULL						NA
K	4												NULL						NA
K	5												NULL						NA
K	6												NULL						NA
K	7												NULL						NA
K	8	8	0.480076	0.464564	S	8	WT-like	8	AB	-2.3972	0.517237	N	3	NS_dec	IAPP	AB42 = S8	IAPP = N3	NS- in IAPP and NS+ in AB42	Distinct effect
K	9	9	0.82786	0.457605	G	9	NS_inc	9	AB	-1.4237	0.456822	T	4	NS_dec	IAPP	AB42 = G9	IAPP = T4	NS- in IAPP and NS+ in AB42	Distinct effect
K	10	10	-0.32183	0.637217	Y	10	WT-like	10	AB	-1.5651	0.267781	A	5	NS_dec	IAPP	AB42 = Y10	IAPP = A5	NS- in IAPP and NS+ in AB42	Distinct effect
K	11	11	0.376245	0.457726	E	11	WT-like	11	AB	-1.20164	0.329449	T	6	NS_dec	IAPP	AB42 = E11	IAPP = T6	NS- in IAPP and NS+ in AB42	Distinct effect
K	12	12	0.521841	0.457828	V	12	WT-like	12	AB	-1.96835	0.543423	C	7	NS_dec	IAPP	AB42 = V12	IAPP = C7	NS- in IAPP and NS+ in AB42	Distinct effect
K	13	13	-0.247446	0.471469	H	13	WT-like	13	AB	-1.13016	0.267933	A	8	NS_dec	IAPP	AB42 = H13	IAPP = A8	NS- in IAPP and NS+ in AB42	Distinct effect
K	14	14	-0.876867	0.485468	H	14	NS_dec	14	AB	-2.31392	0.618558	T	9	NS_dec	IAPP	AB42 = H14	IAPP = T9	NS- IAPP and AB42	NS- IAPP and AB42
K	15												NULL						NA
K	16												NULL						NA
K	17	17	1.29967	0.490053	L	17	NS_inc	17	AB	-1.15869	0.338131	L	12	NS_dec	IAPP	AB42 = L17	IAPP = L12	NS- in IAPP and NS+ in AB42	Distinct effect
K	18	18	-0.148554	0.471184	V	18	WT-like	18	AB	-2.05959	0.55339	A	13	NS_dec	IAPP	AB42 = V18	IAPP = A13	NS- in IAPP and NS+ in AB42	Distinct effect
K	19	19	0.564965	0.457916	F	19	WT-like	19	AB	-4.06219	1.48954	N	14	NS_dec	IAPP	AB42 = F19	IAPP = N14	NS- in IAPP and NS+ in AB42	Distinct effect
K	20	20	0.942873	0.458663	F	20	NS_inc	20	AB	-1.96438	0.592495	F	15	NS_dec	IAPP	AB42 = F20	IAPP = F15	NS- in IAPP and NS+ in AB42	Distinct effect
K	21	21	-1.20494	0.552565	A	21	NS_dec	21	AB	-1.66083	0.470269	L	16	NS_dec	IAPP	AB42 = A21	IAPP = L16	NS- IAPP and AB42	NS- IAPP and AB42
K	22	22	0.590773	0.459884	E	22	WT-like	22	AB	-5.6965	3.85851	V	17	NS_dec	IAPP	AB42 = E22	IAPP = V17	NS- in IAPP and NS+ in AB42	Distinct effect
K	23	23	0.321482	0.460353	D	23	WT-like	23	AB	-4.53592	2.21295	H	18	NS_dec	IAPP	AB42 = D23	IAPP = H18	NS- in IAPP and NS+ in AB42	Distinct effect
K	24	24	0.680981	0.457477	V	24	WT-like	24	AB	-2.47494	0.564867	S	19	NS_dec	IAPP	AB42 = V24	IAPP = S19	NS- in IAPP and NS+ in AB42	Distinct effect
K	25	25	1.32759	0.460295	G	25	NS_inc	25	AB	-2.67994	0.611483	S	20	NS_dec	IAPP	AB42 = G25	IAPP = S20	NS- in IAPP and NS+ in AB42	Distinct effect
K	26	26	-1.85178	0.662509	S	26	NS_dec	26	AB	-2.52257	0.613202	N	21	NS_dec	IAPP	AB42 = S26	IAPP = N21	NS- IAPP and AB42	NS- IAPP and AB42
K	27												NULL						NA
K	28												NULL						NA
K	29	29	-4.37249	0.761651	G	29	NS_dec	29	AB	-3.25437	0.800529	G	24	NS_dec	IAPP	AB42 = G29	IAPP = G24	NS- IAPP and AB42	NS- IAPP and AB42
K	30	30	-3.05667	0.755603	A	30	NS_dec	30	AB	-3.30596	0.634314	A	25	NS_dec	IAPP	AB42 = A30	IAPP = A25	NS- IAPP and AB42	NS- IAPP and AB42
K	31	31	-2.25351	0.678738	I	31	NS_dec	31	AB	-1.91921	0.44773	I	26	NS_dec	IAPP	AB42 = I31	IAPP = I26	NS- IAPP and AB42	NS- IAPP and AB42
K	32	32	-3.0371	1.88406	I	32	WT-like	32	AB	-1.81225	0.676006	L	27	NS_dec	IAPP	AB42 = I32	IAPP = L27	NS- in IAPP and NS+ in AB42	Distinct effect
K	33	33	-0.421724	0.539587	G	33	WT-like	33	AB	-1.53063	0.424869	S	28	NS_dec	IAPP	AB42 = G33	IAPP = S28	NS- in IAPP and NS+ in AB42	Distinct effect
K	34	34	-3.03061	0.595954	L	34	NS_dec	34	AB	-2.14653	0.355027	S	29	NS_dec	IAPP	AB42 = L34	IAPP = S29	NS- IAPP and AB42	NS- IAPP and AB42
K	35												NULL						NA
K	36	35	-4.8784	1.09143	M	35	NS_dec	35	AB	-2.29469	0.523303	N	31	NS_dec	IAPP	AB42 = M35	IAPP = N31	NS- IAPP and AB42	NS- IAPP and AB42
K	37	36	-1.80644	0.516481	V	36	NS_dec	36	AB	-2.47013	0.619422	V	32	NS_dec	IAPP	AB42 = V36	IAPP = V32	NS- IAPP and AB42	NS- IAPP and AB42
K	38	37	-3.60778	0.725465	G	37	NS_dec	37	AB	-0.350952	0.271221	G	33	WT-like	IAPP	AB42 = G37	IAPP = G33	NS+ in IAPP and NS- in AB42	Distinct effect
K	39	38	-3.47866	0.507022	G	38	NS_dec	38	AB	-0.895868	0.239702	S	34	NS_dec	IAPP	AB42 = G38	IAPP = S34	NS- IAPP and AB42	NS- IAPP and AB42
K	40	39	-2.96269	0.510996	V	39	NS_dec	39	AB	-0.281046	0.289497	N	35	WT-like	IAPP	AB42 = V39	IAPP = N35	NS+ in IAPP and NS- in AB42	Distinct effect
K	41	40	-3.90126	5.88561	V	40	WT-like	40	AB	-0.467087	0.270838	T	36	WT-like	IAPP	AB42 = V40	IAPP = T36	WT-like in IAPP and AB42	WT-like in IAPP and AB42
K	42												NULL						NA
K	43	42	-4.37288	0.950952	A	42	NS_dec	42	AB	-0.933295	0.218234	Y	37	NS_dec	IAPP	AB42 = A42	IAPP = Y37	NS- IAPP and AB42	NS- IAPP and AB42
L	1	1	-2.12936	0.637189	D	1	NS_dec	1	AB	-1.18674	0.235441	K	1	NS_dec	IAPP	AB42 = D1	IAPP = K1	NS- IAPP and AB42	NS- IAPP and AB42
L	2	2	-1.46597	0.729679	A	2	NS_dec	2	AB	-2.38362	0.351955	C	2	NS_dec	IAPP	AB42 = A2	IAPP = C2	NS- IAPP and AB42	NS- IAPP and AB42
L	3												NULL						NA
L	4												NULL						NA
L	5												NULL						NA
L	6												NULL						NA
L	7												NULL						NA
L	8	8	-2.04607	0.538691	S	8	NS_dec	8	AB	-1.78966	0.22523	N	3	NS_dec	IAPP	AB42 = S8	IAPP = N3	NS- IAPP and AB42	NS- IAPP and AB42
L	9	9	-0.278529	0.461037	G	9	WT-like	9	AB	-0.84799	0.206268	T	4	NS_dec	IAPP	AB42 = G9	IAPP = T4	NS- in IAPP and NS+ in AB42	Distinct effect
L	10	10	-1.11557	0.483468	Y	10	NS_dec	10	AB	-2.51648	0.232822	A	5	NS_dec	IAPP	AB42 = Y10	IAPP = A5	NS- IAPP and AB42	NS- IAPP and AB42
L	11	11	-2.05931	0.479254	E	11	NS_dec	11	AB	-0.731011	0.189303	T	6	NS_dec	IAPP	AB42 = E11	IAPP = T6	NS- IAPP and AB42	NS- IAPP and AB42
L	12	12	0.948928	0.636245	V	12	WT-like	12	AB	-4.38518	0.618227	C	7	NS_dec	IAPP	AB42 = V12	IAPP = C7	NS- in IAPP and NS+ in AB42	Distinct effect
L	13	13	-1.26287	0.463813	H	13	NS_dec	13	AB	-2.84223	0.29792	A	8	NS_dec	IAPP	AB42 = H13	IAPP = A8	NS- IAPP and AB42	NS- IAPP and AB42
L	14	14	-0.121705	0.526626	H	14	WT-like	14	AB	-3.13857	0.342055	T	9	NS_dec	IAPP	AB42 = H14	IAPP = T9	NS- in IAPP and NS+ in AB42	Distinct effect
L	15	15	-0.607105	0.478734	Q	15	WT-like	15	AB	-0.0018646	0.2152	Q	10	WT-like	IAPP	AB42 = Q15	IAPP = Q10	WT-like in IAPP and AB42	WT-like in IAPP and AB42
L	16	16	-3.22684	0.566331	K	16	NS_dec	16	AB	0.350408	0.173704	R	11	NS_inc	IAPP	AB42 = K16	IAPP = R11	NS+ in IAPP and NS- in AB42	Distinct effect
L	17												NULL						NA
L	18	18	-1.4111	0.485843	V	18	NS_dec	18	AB	-2.00753	0.230694	A	13	NS_dec	IAPP	AB42 = V18	IAPP = A13	NS- IAPP and AB42	NS- IAPP and AB42
L	19	19	1.85753	0.46543	F	19	NS_inc	19	AB	-0.370614	0.197655	N	14	NS_dec	IAPP	AB42 = F19	IAPP = N14	NS- in IAPP and NS+ in AB42	Distinct effect
L	20	20	0.0281828	0.457965	F	20	WT-like	20	AB	0.0950238	0.186226	F	15	WT-like	IAPP	AB42 = F20	IAPP = F15	WT-like in IAPP and AB42	WT-like in IAPP and AB42
L	21												NULL						NA
L	22	22	-2.46333	0.476532	E	22	NS_dec	22	AB	-1.65753	0.239581	V	17	NS_dec	IAPP	AB42 = E22	IAPP = V17	NS- IAPP and AB42	NS- IAPP and AB42
L	23	23	-4.19661	0.641638	D	23	NS_dec	23	AB	0.655577	0.193474	H	18	NS_inc	IAPP	AB42 = D23	IAPP = H18	NS+ in IAPP and NS- in AB42	Distinct effect
L	24												NULL						NA
L	25	25	-1.79175	0.499168	G	25	NS_dec	25	AB	-2.3476	0.242049	S	20	NS_dec	IAPP	AB42 = G25	IAPP = S20	NS- IAPP and AB42	NS- IAPP and AB42
L	26	26	0.0560907	0.457347	S	26	WT-like	26	AB	-2.83045	0.291253	N	21	NS_dec	IAPP	AB42 = S26	IAPP = N21	NS- in IAPP and NS+ in AB42	Distinct effect
L	27	27	-0.578348	0.505851	N	27	WT-like	27	AB	-3.275	0.346557	N	22	NS_dec	IAPP	AB42 = N27	IAPP = N22	NS- in IAPP and NS+ in AB42	Distinct effect
L	28	28	-3.18779	0.569382	K	28	NS_dec	28	AB	-2.3799	0.341305	F	23	NS_dec	IAPP	AB42 = K28	IAPP = F23	NS- IAPP and AB42	NS- IAPP and AB42
L	29	29	-1.32329	0.493581	G	29	NS_dec	29	AB	-3.2985	0.372694	G	24	NS_dec	IAPP	AB42 = G29	IAPP = G24	NS- IAPP and AB42	NS- IAPP and AB42
L	30	30	0.546371	0.458116	A	30	WT-like	30	AB	0.550587	0.179773	A	25	NS_inc	IAPP	AB42 = A30	IAPP = A25	NS+ in IAPP and WT-like AB42	Distinct effect
L	31	31	-2.55944	0.504291	I	31	NS_dec	31	AB	-3.18575	0.312152	I	26	NS_dec	IAPP	AB42 = I31	IAPP = I26	NS- IAPP and AB42	NS- IAPP and AB42
L	32												NULL						NA
L	33	33	-3.3806	0.571803	G	33	NS_dec	33	AB	-1.4513	0.210524	S	28	NS_dec	IAPP	AB42 = G33	IAPP = S28	NS- IAPP and AB42	NS- IAPP and AB42
L	34												NULL						NA
L	35												NULL						NA
L	36												NULL						NA
L	37	36	0.719568	0.459831	V	36	WT-like	36	AB	-1.08328	0.218779	V	32	NS_dec	IAPP	AB42 = V36	IAPP = V32	NS- in IAPP and NS+ in AB42	Distinct effect
L	38	37	-3.76188	0.5597	G	37	NS_dec	37	AB	-1.59494	0.221509	G	33	NS_dec	IAPP	AB42 = G37	IAPP = G33	NS- IAPP and AB42	NS- IAPP and AB42
L	39	38	-2.86452	0.551239	G	38	NS_dec	38	AB	-1.09245	0.19964	S	34	NS_dec	IAPP	AB42 = G38	IAPP = S34	NS- IAPP and AB42	NS- IAPP and AB42
L	40	39	-1.29448	0.622525	V	39	NS_dec	39	AB	-0.657871	0.221382	N	35	NS_dec	IAPP	AB42 = V39	IAPP = N35	NS- IAPP and AB42	NS- IAPP and AB42
L	41	40	-2.99589	0.50574	V	40	NS_dec	40	AB	0.977588	0.182641	T	36	NS_inc	IAPP	AB42 = V40	IAPP = T36	NS+ in IAPP and NS- in AB42	Distinct effect
L	42												NULL						NA
L	43	42	1.78577	0.457982	A	42	NS_inc	42	AB	-0.686098	0.179605	Y	37	NS_dec	IAPP	AB42 = A42	IAPP = Y37	NS- in IAPP and NS+ in AB42	Distinct effect
M	1	1	1.82117	0.624946	D	1	NS_inc	1	AB	0.156079	0.244521	K	1	WT-like	IAPP	AB42 = D1	IAPP = K1	WT-like in IAPP and NS+ AB42	Distinct effect
M	2	2	0.051249	0.457559	A	2	WT-like	2	AB	-4.32138	1.3125	C	2	NS_dec	IAPP	AB42 = A2	IAPP = C2	NS- in IAPP and NS+ in AB42	Distinct effect
M	3												NULL						NA
M	4												NULL						NA
M	5												NULL						NA
M	6												NULL						NA
M	7												NULL						NA
M	8	8	-0.152517	0.467022	S	8	WT-like	8	AB	-1.90958	0.317213	N	3	NS_dec	IAPP	AB42 = S8	IAPP = N3	NS- in IAPP and NS+ in AB42	Distinct effect
M	9	9	-0.657015	0.540165	G	9	WT-like	9	AB	-1.13897	0.408018	T	4	NS_dec	IAPP	AB42 = G9	IAPP = T4	NS- in IAPP and NS+ in AB42	Distinct effect
M	10	10	-0.434499	0.482307	Y	10	WT-like	10	AB	-0.553287	0.198216	A	5	NS_dec	IAPP	AB42 = Y10	IAPP = A5	NS- in IAPP and NS+ in AB42	Distinct effect
M	11	11	-1.15655	0.956642	E	11	WT-like	11	AB	-1.05262	0.257305	T	6	NS_dec	IAPP	AB42 = E11	IAPP = T6	NS- in IAPP and NS+ in AB42	Distinct effect
M	12	12	1.09236	0.459884	V	12	NS_inc	12	AB	-2.99668	1.69102	C	7	NS_dec	IAPP	AB42 = V12	IAPP = C7	NS- in IAPP and NS+ in AB42	Distinct effect
M	13	13	0.598852	0.458568	H	13	WT-like	13	AB	-1.44196	0.358074	A	8	NS_dec	IAPP	AB42 = H13	IAPP = A8	NS- in IAPP and NS+ in AB42	Distinct effect
M	14	14	-1.16946	0.475602	H	14	NS_dec	14	AB	-3.18203	1.01163	T	9	NS_dec	IAPP	AB42 = H14	IAPP = T9	NS- IAPP and AB42	NS- IAPP and AB42
M	15	15	0.266868	0.489491	Q	15	WT-like	15	AB	0.554593	0.259111	Q	10	NS_inc	IAPP	AB42 = Q15	IAPP = Q10	NS+ in IAPP and WT-like AB42	Distinct effect
M	16	16	-1.66224	0.476661	K	16	NS_dec	16	AB	0.482377	0.204316	R	11	NS_inc	IAPP	AB42 = K16	IAPP = R11	NS+ in IAPP and NS- in AB42	Distinct effect
M	17												NULL						NA
M	18	18	-0.431467	0.464274	V	18	WT-like	18	AB	-0.381294	0.247618	A	13	WT-like	IAPP	AB42 = V18	IAPP = A13	WT-like in IAPP and AB42	WT-like in IAPP and AB42
M	19	19	0.656107	0.474656	F	19	WT-like	19	AB	-1.52751	0.345928	N	14	NS_dec	IAPP	AB42 = F19	IAPP = N14	NS- in IAPP and NS+ in AB42	Distinct effect
M	20	20	-0.1569	0.472401	F	20	WT-like	20	AB	-0.893145	0.263498	F	15	NS_dec	IAPP	AB42 = F20	IAPP = F15	NS- in IAPP and NS+ in AB42	Distinct effect
M	21	21	1.14018	0.471381	A	21	NS_inc	21	AB	0.981392	0.248645	L	16	NS_inc	IAPP	AB42 = A21	IAPP = L16	NS+ in IAPP and AB42	NS+ in IAPP and AB42
M	22	22	-1.6488	0.608568	E	22	NS_dec	22	AB	-1.07993	0.2977	V	17	NS_dec	IAPP	AB42 = E22	IAPP = V17	NS- IAPP and AB42	NS- IAPP and AB42
M	23	23	-3.34633	0.511776	D	23	NS_dec	23	AB	0.355774	0.22004	H	18	WT-like	IAPP	AB42 = D23	IAPP = H18	NS+ in IAPP and NS- in AB42	Distinct effect
M	24												NULL						NA
M	25	25	0.0734219	0.460748	G	25	WT-like	25	AB	-1.03813	0.267117	S	20	NS_dec	IAPP	AB42 = G25	IAPP = S20	NS- in IAPP and NS+ in AB42	Distinct effect
M	26	26	-0.558747	0.498883	S	26	WT-like	26	AB	-3.18449	0.9436	N	21	NS_dec	IAPP	AB42 = S26	IAPP = N21	NS- in IAPP and NS+ in AB42	Distinct effect
M	27	27	-0.649635	0.476452	N	27	WT-like	27	AB	-3.13557	0.630584	N	22	NS_dec	IAPP	AB42 = N27	IAPP = N22	NS- in IAPP and NS+ in AB42	Distinct effect
M	28	28	-2.2963	0.49641	K	28	NS_dec	28	AB	-1.43243	0.335269	F	23	NS_dec	IAPP	AB42 = K28	IAPP = F23	NS- IAPP and AB42	NS- IAPP and AB42
M	29	29	-1.40086	0.573152	G	29	NS_dec	29	AB	-3.90477	0.905923	G	24	NS_dec	IAPP	AB42 = G29	IAPP = G24	NS- IAPP and AB42	NS- IAPP and AB42
M	30	30	-0.723497	0.570751	A	30	WT-like	30	AB	0.685932	0.203013	A	25	NS_inc	IAPP	AB42 = A30	IAPP = A25	NS+ in IAPP and WT-like AB42	Distinct effect
M	31	31	-1.11375	0.465943	I	31	NS_dec	31	AB	-3.54818	0.632351	I	26	NS_dec	IAPP	AB42 = I31	IAPP = I26	NS- IAPP and AB42	NS- IAPP and AB42
M	32	32	-2.87145	0.512573	I	32	NS_dec	32	AB	0.684622	0.356603	L	27	NS_inc	IAPP	AB42 = I32	IAPP = L27	NS+ in IAPP and NS- in AB42	Distinct effect
M	33	33	-3.20791	0.531857	G	33	NS_dec	33	AB	-1.02638	0.332967	S	28	NS_dec	IAPP	AB42 = G33	IAPP = S28	NS- IAPP and AB42	NS- IAPP and AB42
M	34	34	-0.371762	0.458236	L	34	WT-like	34	AB	-0.502402	0.198066	S	29	NS_dec	IAPP	AB42 = L34	IAPP = S29	NS- in IAPP and NS+ in AB42	Distinct effect
M	35												NULL						NA
M	36												NULL						NA
M	37	36	0.252746	0.456719	V	36	WT-like	36	AB	-1.11592	0.261201	V	32	NS_dec	IAPP	AB42 = V36	IAPP = V32	NS- in IAPP and NS+ in AB42	Distinct effect
M	38	37	-3.61601	0.512699	G	37	NS_dec	37	AB	-1.47555	0.396134	G	33	NS_dec	IAPP	AB42 = G37	IAPP = G33	NS- IAPP and AB42	NS- IAPP and AB42
M	39	38	-2.24471	0.498186	G	38	NS_dec	38	AB	-1.41681	0.237244	S	34	NS_dec	IAPP	AB42 = G38	IAPP = S34	NS- IAPP and AB42	NS- IAPP and AB42
M	40	39	-3.0596	0.612593	V	39	NS_dec	39	AB	-1.24033	0.250439	N	35	NS_dec	IAPP	AB42 = V39	IAPP = N35	NS- IAPP and AB42	NS- IAPP and AB42
M	41	40	-2.85519	0.640185	V	40	NS_dec	40	AB	0.179649	0.233063	T	36	WT-like	IAPP	AB42 = V40	IAPP = T36	NS+ in IAPP and NS- in AB42	Distinct effect
M	42												NULL						NA
M	43	42	0.537774	0.46366	A	42	WT-like	42	AB	-0.975411	0.236955	Y	37	NS_dec	IAPP	AB42 = A42	IAPP = Y37	NS- in IAPP and NS+ in AB42	Distinct effect
N	1	1	0.786962	0.456782	D	1	WT-like	1	AB	-0.924616	0.433997	K	1	NS_dec	IAPP	AB42 = D1	IAPP = K1	NS- in IAPP and NS+ in AB42	Distinct effect
N	2	2	0.931381	0.499323	A	2	NS_inc	2	AB	-3.139	1.34618	C	2	NS_dec	IAPP	AB42 = A2	IAPP = C2	NS- in IAPP and NS+ in AB42	Distinct effect
N	3												NULL						NA
N	4												NULL						NA
N	5												NULL						NA
N	6												NULL						NA
N	7												NULL						NA
N	8												NULL						NA
N	9	9	0.241387	0.504724	G	9	WT-like	9	AB	-0.180228	0.332982	T	4	WT-like	IAPP	AB42 = G9	IAPP = T4	WT-like in IAPP and AB42	WT-like in IAPP and AB42
N	10	10	0.538629	0.462561	Y	10	WT-like	10	AB	0.263109	0.228061	A	5	WT-like	IAPP	AB42 = Y10	IAPP = A5	WT-like in IAPP and AB42	WT-like in IAPP and AB42
N	11	11	1.02821	0.460123	E	11	NS_inc	11	AB	0.129029	0.265538	T	6	WT-like	IAPP	AB42 = E11	IAPP = T6	WT-like in IAPP and NS+ AB42	Distinct effect
N	12	12	0.617825	0.458163	V	12	WT-like	12	AB	-2.45735	0.849288	C	7	NS_dec	IAPP	AB42 = V12	IAPP = C7	NS- in IAPP and NS+ in AB42	Distinct effect
N	13	13	2.24804	0.465346	H	13	NS_inc	13	AB	0.569216	0.226011	A	8	NS_inc	IAPP	AB42 = H13	IAPP = A8	NS+ in IAPP and AB42	NS+ in IAPP and AB42
N	14	14	0.240056	0.458828	H	14	WT-like	14	AB	0.951621	0.262125	T	9	NS_inc	IAPP	AB42 = H14	IAPP = T9	NS+ in IAPP and WT-like AB42	Distinct effect
N	15	15	0.780821	0.843585	Q	15	WT-like	15	AB	0.102391	0.256763	Q	10	WT-like	IAPP	AB42 = Q15	IAPP = Q10	WT-like in IAPP and AB42	WT-like in IAPP and AB42
N	16												NULL						NA
N	17	17	0.54562	0.57679	L	17	WT-like	17	AB	0.669973	0.239849	L	12	NS_inc	IAPP	AB42 = L17	IAPP = L12	NS+ in IAPP and WT-like AB42	Distinct effect
N	18	18	-0.137677	0.460031	V	18	WT-like	18	AB	0.30643	0.212508	A	13	WT-like	IAPP	AB42 = V18	IAPP = A13	WT-like in IAPP and AB42	WT-like in IAPP and AB42
N	19												NULL						NA
N	20	20	0.137117	0.458832	F	20	WT-like	20	AB	-0.925021	0.747295	F	15	WT-like	IAPP	AB42 = F20	IAPP = F15	WT-like in IAPP and AB42	WT-like in IAPP and AB42
N	21												NULL						NA
N	22	22	2.87529	0.459498	E	22	NS_inc	22	AB	-4.17044	1.45203	V	17	NS_dec	IAPP	AB42 = E22	IAPP = V17	NS- in IAPP and NS+ in AB42	Distinct effect
N	23	23	2.32701	0.740799	D	23	NS_inc	23	AB	-0.32096	0.342609	H	18	WT-like	IAPP	AB42 = D23	IAPP = H18	WT-like in IAPP and NS+ AB42	Distinct effect
N	24	24	0.132293	0.539911	V	24	WT-like	24	AB	1.56411	0.255103	S	19	NS_inc	IAPP	AB42 = V24	IAPP = S19	NS+ in IAPP and WT-like AB42	Distinct effect
N	25	25	0.254097	0.598458	G	25	WT-like	25	AB	1.20904	0.285061	S	20	NS_inc	IAPP	AB42 = G25	IAPP = S20	NS+ in IAPP and WT-like AB42	Distinct effect
N	26												NULL						NA
N	27												NULL						NA
N	28	28	0.401718	0.457264	K	28	WT-like	28	AB	-1.05842	0.528837	F	23	NS_dec	IAPP	AB42 = K28	IAPP = F23	NS- in IAPP and NS+ in AB42	Distinct effect
N	29	29	-1.10991	0.652984	G	29	WT-like	29	AB	-0.31803	0.311788	G	24	WT-like	IAPP	AB42 = G29	IAPP = G24	WT-like in IAPP and AB42	WT-like in IAPP and AB42
N	30	30	-0.536069	0.474954	A	30	WT-like	30	AB	1.00863	0.253405	A	25	NS_inc	IAPP	AB42 = A30	IAPP = A25	NS+ in IAPP and WT-like AB42	Distinct effect
N	31												NULL						NA
N	32	32	-4.54995	5.86864	I	32	WT-like	32	AB	-0.60556	0.327346	L	27	NS_dec	IAPP	AB42 = I32	IAPP = L27	NS- in IAPP and NS+ in AB42	Distinct effect
N	33	33	0.842858	0.460589	G	33	NS_inc	33	AB	0.632716	0.215045	S	28	NS_inc	IAPP	AB42 = G33	IAPP = S28	NS+ in IAPP and AB42	NS+ in IAPP and AB42
N	34	34	-4.06171	0.563613	L	34	NS_dec	34	AB	0.147472	0.259607	S	29	WT-like	IAPP	AB42 = L34	IAPP = S29	NS+ in IAPP and NS- in AB42	Distinct effect
N	35												NULL						NA
N	36												NULL						NA
N	37	36	-1.67969	0.507077	V	36	NS_dec	36	AB	-0.959968	0.436514	V	32	NS_dec	IAPP	AB42 = V36	IAPP = V32	NS- IAPP and AB42	NS- IAPP and AB42
N	38	37	-0.203809	0.459174	G	37	WT-like	37	AB	0.601382	0.426778	G	33	WT-like	IAPP	AB42 = G37	IAPP = G33	WT-like in IAPP and AB42	WT-like in IAPP and AB42
N	39	38	-0.339001	0.45718	G	38	WT-like	38	AB	-0.566124	0.246665	S	34	NS_dec	IAPP	AB42 = G38	IAPP = S34	NS- in IAPP and NS+ in AB42	Distinct effect
N	40												NULL						NA
N	41	40	-2.45369	0.558804	V	40	NS_dec	40	AB	0.626888	0.278622	T	36	NS_inc	IAPP	AB42 = V40	IAPP = T36	NS+ in IAPP and NS- in AB42	Distinct effect
N	42												NULL						NA
N	43	42	1.8408	0.468792	A	42	NS_inc	42	AB	0.0266311	0.260118	Y	37	WT-like	IAPP	AB42 = A42	IAPP = Y37	WT-like in IAPP and NS+ AB42	Distinct effect
P	1	1	0.760124	0.457228	D	1	WT-like	1	AB	0.305315	0.209099	K	1	WT-like	IAPP	AB42 = D1	IAPP = K1	WT-like in IAPP and AB42	WT-like in IAPP and AB42
P	2	2	-0.636861	0.47907	A	2	WT-like	2	AB	-3.70541	0.845822	C	2	NS_dec	IAPP	AB42 = A2	IAPP = C2	NS- in IAPP and NS+ in AB42	Distinct effect
P	3												NULL						NA
P	4												NULL						NA
P	5												NULL						NA
P	6												NULL						NA
P	7												NULL						NA
P	8	8	-0.954236	0.535887	S	8	WT-like	8	AB	-1.12667	0.365243	N	3	NS_dec	IAPP	AB42 = S8	IAPP = N3	NS- in IAPP and NS+ in AB42	Distinct effect
P	9	9	1.17126	0.471299	G	9	NS_inc	9	AB	1.17286	0.218034	T	4	NS_inc	IAPP	AB42 = G9	IAPP = T4	NS+ in IAPP and AB42	NS+ in IAPP and AB42
P	10	10	0.578985	0.456976	Y	10	WT-like	10	AB	-0.808478	0.204726	A	5	NS_dec	IAPP	AB42 = Y10	IAPP = A5	NS- in IAPP and NS+ in AB42	Distinct effect
P	11	11	1.44597	0.45852	E	11	NS_inc	11	AB	-0.640401	0.205058	T	6	NS_dec	IAPP	AB42 = E11	IAPP = T6	NS- in IAPP and NS+ in AB42	Distinct effect
P	12	12	0.211192	0.560001	V	12	WT-like	12	AB	-4.14545	0.931661	C	7	NS_dec	IAPP	AB42 = V12	IAPP = C7	NS- in IAPP and NS+ in AB42	Distinct effect
P	13	13	1.04323	0.456695	H	13	NS_inc	13	AB	-0.244392	0.205118	A	8	WT-like	IAPP	AB42 = H13	IAPP = A8	WT-like in IAPP and NS+ AB42	Distinct effect
P	14	14	0.322653	0.461433	H	14	WT-like	14	AB	-0.210496	0.220847	T	9	WT-like	IAPP	AB42 = H14	IAPP = T9	WT-like in IAPP and AB42	WT-like in IAPP and AB42
P	15	15	1.68243	0.45779	Q	15	NS_inc	15	AB	1.21158	0.199344	Q	10	NS_inc	IAPP	AB42 = Q15	IAPP = Q10	NS+ in IAPP and AB42	NS+ in IAPP and AB42
P	16	16	1.62793	0.468031	K	16	NS_inc	16	AB	1.44554	0.189899	R	11	NS_inc	IAPP	AB42 = K16	IAPP = R11	NS+ in IAPP and AB42	NS+ in IAPP and AB42
P	17	17	0.35521	0.495097	L	17	WT-like	17	AB	1.19029	0.184721	L	12	NS_inc	IAPP	AB42 = L17	IAPP = L12	NS+ in IAPP and WT-like AB42	Distinct effect
P	18	18	1.003	0.457949	V	18	NS_inc	18	AB	0.592412	0.214026	A	13	NS_inc	IAPP	AB42 = V18	IAPP = A13	NS+ in IAPP and AB42	NS+ in IAPP and AB42
P	19	19	-1.02108	0.784161	F	19	WT-like	19	AB	1.45652	0.187198	N	14	NS_inc	IAPP	AB42 = F19	IAPP = N14	NS+ in IAPP and WT-like AB42	Distinct effect
P	20	20	-1.69319	0.507213	F	20	NS_dec	20	AB	-2.6816	0.590795	F	15	NS_dec	IAPP	AB42 = F20	IAPP = F15	NS- IAPP and AB42	NS- IAPP and AB42
P	21	21	-0.461613	0.533574	A	21	WT-like	21	AB	-3.74316	0.716474	L	16	NS_dec	IAPP	AB42 = A21	IAPP = L16	NS- in IAPP and NS+ in AB42	Distinct effect
P	22	22	3.23888	0.460813	E	22	NS_inc	22	AB	-2.19753	0.369128	V	17	NS_dec	IAPP	AB42 = E22	IAPP = V17	NS- in IAPP and NS+ in AB42	Distinct effect
P	23	23	1.74078	0.627055	D	23	NS_inc	23	AB	-1.49864	0.448649	H	18	NS_dec	IAPP	AB42 = D23	IAPP = H18	NS- in IAPP and NS+ in AB42	Distinct effect
P	24	24	-0.386936	0.467754	V	24	WT-like	24	AB	-3.46436	0.512809	S	19	NS_dec	IAPP	AB42 = V24	IAPP = S19	NS- in IAPP and NS+ in AB42	Distinct effect
P	25	25	-3.08064	0.557316	G	25	NS_dec	25	AB	-3.92211	0.821689	S	20	NS_dec	IAPP	AB42 = G25	IAPP = S20	NS- IAPP and AB42	NS- IAPP and AB42
P	26	26	-3.44087	0.616833	S	26	NS_dec	26	AB	-1.04375	0.272698	N	21	NS_dec	IAPP	AB42 = S26	IAPP = N21	NS- IAPP and AB42	NS- IAPP and AB42
P	27	27	-2.5566	0.751351	N	27	NS_dec	27	AB	-2.93972	0.443257	N	22	NS_dec	IAPP	AB42 = N27	IAPP = N22	NS- IAPP and AB42	NS- IAPP and AB42
P	28	28	-2.92204	0.612274	K	28	NS_dec	28	AB	-1.76161	0.35628	F	23	NS_dec	IAPP	AB42 = K28	IAPP = F23	NS- IAPP and AB42	NS- IAPP and AB42
P	29	29	-2.81554	0.516319	G	29	NS_dec	29	AB	-4.04267	1.1413	G	24	NS_dec	IAPP	AB42 = G29	IAPP = G24	NS- IAPP and AB42	NS- IAPP and AB42
P	30	30	-1.77493	0.482921	A	30	NS_dec	30	AB	1.2348	0.214897	A	25	NS_inc	IAPP	AB42 = A30	IAPP = A25	NS+ in IAPP and NS- in AB42	Distinct effect
P	31	31	-3.49254	0.557568	I	31	NS_dec	31	AB	-2.02743	0.399832	I	26	NS_dec	IAPP	AB42 = I31	IAPP = I26	NS- IAPP and AB42	NS- IAPP and AB42
P	32	32	-3.42384	0.633712	I	32	NS_dec	32	AB	-3.13859	0.556986	L	27	NS_dec	IAPP	AB42 = I32	IAPP = L27	NS- IAPP and AB42	NS- IAPP and AB42
P	33	33	-4.11421	0.573291	G	33	NS_dec	33	AB	-0.860649	0.242594	S	28	NS_dec	IAPP	AB42 = G33	IAPP = S28	NS- IAPP and AB42	NS- IAPP and AB42
P	34	34	-3.5608	0.684589	L	34	NS_dec	34	AB	-1.89553	0.255878	S	29	NS_dec	IAPP	AB42 = L34	IAPP = S29	NS- IAPP and AB42	NS- IAPP and AB42
P	35												NULL						NA
P	36	35	-3.44354	0.591348	M	35	NS_dec	35	AB	-3.65814	0.57705	N	31	NS_dec	IAPP	AB42 = M35	IAPP = N31	NS- IAPP and AB42	NS- IAPP and AB42
P	37	36	-3.75467	0.555462	V	36	NS_dec	36	AB	-1.79261	0.441129	V	32	NS_dec	IAPP	AB42 = V36	IAPP = V32	NS- IAPP and AB42	NS- IAPP and AB42
P	38	37	-3.6003	0.685096	G	37	NS_dec	37	AB	-1.24393	0.288556	G	33	NS_dec	IAPP	AB42 = G37	IAPP = G33	NS- IAPP and AB42	NS- IAPP and AB42
P	39	38	-1.61111	0.595992	G	38	NS_dec	38	AB	0.0136532	0.199925	S	34	WT-like	IAPP	AB42 = G38	IAPP = S34	NS+ in IAPP and NS- in AB42	Distinct effect
P	40	39	-4.09811	0.574213	V	39	NS_dec	39	AB	-0.389623	0.218084	N	35	NS_dec	IAPP	AB42 = V39	IAPP = N35	NS- IAPP and AB42	NS- IAPP and AB42
P	41	40	-3.50407	0.610221	V	40	NS_dec	40	AB	0.512535	0.216015	T	36	NS_inc	IAPP	AB42 = V40	IAPP = T36	NS+ in IAPP and NS- in AB42	Distinct effect
P	42												NULL						NA
P	43	42	-2.18084	0.49595	A	42	NS_dec	42	AB	-1.35554	0.255489	Y	37	NS_dec	IAPP	AB42 = A42	IAPP = Y37	NS- IAPP and AB42	NS- IAPP and AB42
Q	1	1	0.724965	0.457654	D	1	WT-like	1	AB	0.280788	0.247443	K	1	WT-like	IAPP	AB42 = D1	IAPP = K1	WT-like in IAPP and AB42	WT-like in IAPP and AB42
Q	2	2	0.516892	0.462576	A	2	WT-like	2	AB	-2.68603	0.62353	C	2	NS_dec	IAPP	AB42 = A2	IAPP = C2	NS- in IAPP and NS+ in AB42	Distinct effect
Q	3												NULL						NA
Q	4												NULL						NA
Q	5												NULL						NA
Q	6												NULL						NA
Q	7												NULL						NA
Q	8	8	0.885022	0.525693	S	8	WT-like	8	AB	-2.12257	0.511417	N	3	NS_dec	IAPP	AB42 = S8	IAPP = N3	NS- in IAPP and NS+ in AB42	Distinct effect
Q	9	9	0.716448	0.475371	G	9	WT-like	9	AB	0.458814	0.233906	T	4	NS_inc	IAPP	AB42 = G9	IAPP = T4	NS+ in IAPP and WT-like AB42	Distinct effect
Q	10	10	0.379529	0.460397	Y	10	WT-like	10	AB	0.12328	0.197594	A	5	WT-like	IAPP	AB42 = Y10	IAPP = A5	WT-like in IAPP and AB42	WT-like in IAPP and AB42
Q	11	11	1.4372	0.459161	E	11	NS_inc	11	AB	-0.0186898	0.228137	T	6	WT-like	IAPP	AB42 = E11	IAPP = T6	WT-like in IAPP and NS+ AB42	Distinct effect
Q	12	12	-0.501859	0.468929	V	12	WT-like	12	AB	-2.38726	0.543057	C	7	NS_dec	IAPP	AB42 = V12	IAPP = C7	NS- in IAPP and NS+ in AB42	Distinct effect
Q	13	13	-0.0441852	0.460118	H	13	WT-like	13	AB	1.06812	0.218604	A	8	NS_inc	IAPP	AB42 = H13	IAPP = A8	NS+ in IAPP and WT-like AB42	Distinct effect
Q	14	14	-0.654372	0.465019	H	14	WT-like	14	AB	0.342799	0.260305	T	9	WT-like	IAPP	AB42 = H14	IAPP = T9	WT-like in IAPP and AB42	WT-like in IAPP and AB42
Q	15												NULL						NA
Q	16	16	0.789307	0.458101	K	16	WT-like	16	AB	-0.165129	0.25934	R	11	WT-like	IAPP	AB42 = K16	IAPP = R11	WT-like in IAPP and AB42	WT-like in IAPP and AB42
Q	17	17	-2.70432	0.82977	L	17	NS_dec	17	AB	0.709396	0.243245	L	12	NS_inc	IAPP	AB42 = L17	IAPP = L12	NS+ in IAPP and NS- in AB42	Distinct effect
Q	18	18	0.464391	0.481858	V	18	WT-like	18	AB	-0.333576	0.260216	A	13	WT-like	IAPP	AB42 = V18	IAPP = A13	WT-like in IAPP and AB42	WT-like in IAPP and AB42
Q	19	19	-1.33878	0.528625	F	19	NS_dec	19	AB	-0.163781	0.240795	N	14	WT-like	IAPP	AB42 = F19	IAPP = N14	NS+ in IAPP and NS- in AB42	Distinct effect
Q	20	20	-0.503714	0.468402	F	20	WT-like	20	AB	-1.94205	0.46574	F	15	NS_dec	IAPP	AB42 = F20	IAPP = F15	NS- in IAPP and NS+ in AB42	Distinct effect
Q	21	21	-0.313642	0.458342	A	21	WT-like	21	AB	0.402801	0.25334	L	16	WT-like	IAPP	AB42 = A21	IAPP = L16	WT-like in IAPP and AB42	WT-like in IAPP and AB42
Q	22	22	2.17908	0.457449	E	22	NS_inc	22	AB	-2.82426	0.613602	V	17	NS_dec	IAPP	AB42 = E22	IAPP = V17	NS- in IAPP and NS+ in AB42	Distinct effect
Q	23	23	-0.410191	0.459591	D	23	WT-like	23	AB	-0.483553	0.41929	H	18	WT-like	IAPP	AB42 = D23	IAPP = H18	WT-like in IAPP and AB42	WT-like in IAPP and AB42
Q	24	24	1.65402	0.461804	V	24	NS_inc	24	AB	1.38463	0.23038	S	19	NS_inc	IAPP	AB42 = V24	IAPP = S19	NS+ in IAPP and AB42	NS+ in IAPP and AB42
Q	25	25	0.00253498	0.499295	G	25	WT-like	25	AB	0.753006	0.236818	S	20	NS_inc	IAPP	AB42 = G25	IAPP = S20	NS+ in IAPP and WT-like AB42	Distinct effect
Q	26	26	0.290555	0.462451	S	26	WT-like	26	AB	-1.30489	0.321037	N	21	NS_dec	IAPP	AB42 = S26	IAPP = N21	NS- in IAPP and NS+ in AB42	Distinct effect
Q	27	27	-2.92562	0.513182	N	27	NS_dec	27	AB	-3.63109	0.624604	N	22	NS_dec	IAPP	AB42 = N27	IAPP = N22	NS- IAPP and AB42	NS- IAPP and AB42
Q	28	28	-1.16177	0.473493	K	28	NS_dec	28	AB	-1.89657	0.454254	F	23	NS_dec	IAPP	AB42 = K28	IAPP = F23	NS- IAPP and AB42	NS- IAPP and AB42
Q	29	29	-0.491146	0.499571	G	29	WT-like	29	AB	-3.47529	0.792108	G	24	NS_dec	IAPP	AB42 = G29	IAPP = G24	NS- in IAPP and NS+ in AB42	Distinct effect
Q	30	30	-2.33178	0.614225	A	30	NS_dec	30	AB	0.775787	0.209972	A	25	NS_inc	IAPP	AB42 = A30	IAPP = A25	NS+ in IAPP and NS- in AB42	Distinct effect
Q	31	31	-0.290339	0.47942	I	31	WT-like	31	AB	-1.76445	0.27966	I	26	NS_dec	IAPP	AB42 = I31	IAPP = I26	NS- in IAPP and NS+ in AB42	Distinct effect
Q	32	32	-3.7785	0.519445	I	32	NS_dec	32	AB	-0.617791	0.248732	L	27	NS_dec	IAPP	AB42 = I32	IAPP = L27	NS- IAPP and AB42	NS- IAPP and AB42
Q	33	33	-1.53916	0.477821	G	33	NS_dec	33	AB	0.133168	0.227196	S	28	WT-like	IAPP	AB42 = G33	IAPP = S28	NS+ in IAPP and NS- in AB42	Distinct effect
Q	34												NULL						NA
Q	35												NULL						NA
Q	36	35	-3.02699	0.524592	M	35	NS_dec	35	AB	-0.79335	0.284687	N	31	NS_dec	IAPP	AB42 = M35	IAPP = N31	NS- IAPP and AB42	NS- IAPP and AB42
Q	37	36	-2.10522	0.481417	V	36	NS_dec	36	AB	-0.285602	0.302874	V	32	WT-like	IAPP	AB42 = V36	IAPP = V32	NS+ in IAPP and NS- in AB42	Distinct effect
Q	38	37	-3.74302	0.532256	G	37	NS_dec	37	AB	0.934716	0.216131	G	33	NS_inc	IAPP	AB42 = G37	IAPP = G33	NS+ in IAPP and NS- in AB42	Distinct effect
Q	39	38	-1.47072	0.486421	G	38	NS_dec	38	AB	-0.174168	0.211901	S	34	WT-like	IAPP	AB42 = G38	IAPP = S34	NS+ in IAPP and NS- in AB42	Distinct effect
Q	40	39	-1.50529	0.475594	V	39	NS_dec	39	AB	0.103651	0.251263	N	35	WT-like	IAPP	AB42 = V39	IAPP = N35	NS+ in IAPP and NS- in AB42	Distinct effect
Q	41	40	-3.1998	0.571523	V	40	NS_dec	40	AB	0.674477	0.214195	T	36	NS_inc	IAPP	AB42 = V40	IAPP = T36	NS+ in IAPP and NS- in AB42	Distinct effect
Q	42												NULL						NA
Q	43	42	-1.11863	0.534727	A	42	NS_dec	42	AB	0.383046	0.198677	Y	37	NS_inc	IAPP	AB42 = A42	IAPP = Y37	NS+ in IAPP and NS- in AB42	Distinct effect
R	1	1	0.847148	0.479098	D	1	WT-like	1	AB	0.429998	0.187638	K	1	NS_inc	IAPP	AB42 = D1	IAPP = K1	NS+ in IAPP and WT-like AB42	Distinct effect
R	2	2	0.413045	0.462246	A	2	WT-like	2	AB	-3.96219	0.539891	C	2	NS_dec	IAPP	AB42 = A2	IAPP = C2	NS- in IAPP and NS+ in AB42	Distinct effect
R	3												NULL						NA
R	4												NULL						NA
R	5												NULL						NA
R	6												NULL						NA
R	7												NULL						NA
R	8	8	0.35184	0.468464	S	8	WT-like	8	AB	-2.14238	0.268984	N	3	NS_dec	IAPP	AB42 = S8	IAPP = N3	NS- in IAPP and NS+ in AB42	Distinct effect
R	9	9	0.711377	0.460202	G	9	WT-like	9	AB	-1.55866	0.219671	T	4	NS_dec	IAPP	AB42 = G9	IAPP = T4	NS- in IAPP and NS+ in AB42	Distinct effect
R	10	10	0.0160988	0.461608	Y	10	WT-like	10	AB	-0.687952	0.169769	A	5	NS_dec	IAPP	AB42 = Y10	IAPP = A5	NS- in IAPP and NS+ in AB42	Distinct effect
R	11	11	1.20598	0.457878	E	11	NS_inc	11	AB	-1.6674	0.214907	T	6	NS_dec	IAPP	AB42 = E11	IAPP = T6	NS- in IAPP and NS+ in AB42	Distinct effect
R	12	12	0.468921	0.496307	V	12	WT-like	12	AB	-3.97915	0.57303	C	7	NS_dec	IAPP	AB42 = V12	IAPP = C7	NS- in IAPP and NS+ in AB42	Distinct effect
R	13	13	0.186274	0.458449	H	13	WT-like	13	AB	-0.242858	0.178439	A	8	WT-like	IAPP	AB42 = H13	IAPP = A8	WT-like in IAPP and AB42	WT-like in IAPP and AB42
R	14	14	0.105155	0.464011	H	14	WT-like	14	AB	-1.26869	0.214431	T	9	NS_dec	IAPP	AB42 = H14	IAPP = T9	NS- in IAPP and NS+ in AB42	Distinct effect
R	15	15	-1.31783	0.482857	Q	15	NS_dec	15	AB	-1.67309	0.231887	Q	10	NS_dec	IAPP	AB42 = Q15	IAPP = Q10	NS- IAPP and AB42	NS- IAPP and AB42
R	16												NULL						NA
R	17	17	1.11455	0.472345	L	17	NS_inc	17	AB	-0.387201	0.188673	L	12	NS_dec	IAPP	AB42 = L17	IAPP = L12	NS- in IAPP and NS+ in AB42	Distinct effect
R	18	18	0.313896	0.460724	V	18	WT-like	18	AB	-2.60145	0.281264	A	13	NS_dec	IAPP	AB42 = V18	IAPP = A13	NS- in IAPP and NS+ in AB42	Distinct effect
R	19	19	-1.71128	0.49979	F	19	NS_dec	19	AB	-2.45167	0.333189	N	14	NS_dec	IAPP	AB42 = F19	IAPP = N14	NS- IAPP and AB42	NS- IAPP and AB42
R	20	20	0.525429	0.46351	F	20	WT-like	20	AB	-3.05859	0.346219	F	15	NS_dec	IAPP	AB42 = F20	IAPP = F15	NS- in IAPP and NS+ in AB42	Distinct effect
R	21	21	-1.00939	0.463837	A	21	NS_dec	21	AB	-1.55578	0.208336	L	16	NS_dec	IAPP	AB42 = A21	IAPP = L16	NS- IAPP and AB42	NS- IAPP and AB42
R	22	22	1.12561	0.458231	E	22	NS_inc	22	AB	-2.84947	0.327032	V	17	NS_dec	IAPP	AB42 = E22	IAPP = V17	NS- in IAPP and NS+ in AB42	Distinct effect
R	23	23	1.14168	0.458011	D	23	NS_inc	23	AB	-2.45888	0.329408	H	18	NS_dec	IAPP	AB42 = D23	IAPP = H18	NS- in IAPP and NS+ in AB42	Distinct effect
R	24	24	0.462217	0.460795	V	24	WT-like	24	AB	-2.81121	0.305946	S	19	NS_dec	IAPP	AB42 = V24	IAPP = S19	NS- in IAPP and NS+ in AB42	Distinct effect
R	25	25	0.230266	0.459449	G	25	WT-like	25	AB	-3.56335	0.413617	S	20	NS_dec	IAPP	AB42 = G25	IAPP = S20	NS- in IAPP and NS+ in AB42	Distinct effect
R	26	26	-2.44918	0.613581	S	26	NS_dec	26	AB	-3.09475	0.324765	N	21	NS_dec	IAPP	AB42 = S26	IAPP = N21	NS- IAPP and AB42	NS- IAPP and AB42
R	27	27	-4.23255	0.595655	N	27	NS_dec	27	AB	-2.67438	0.273718	N	22	NS_dec	IAPP	AB42 = N27	IAPP = N22	NS- IAPP and AB42	NS- IAPP and AB42
R	28	28	-0.880177	0.468712	K	28	NS_dec	28	AB	-3.32957	0.372747	F	23	NS_dec	IAPP	AB42 = K28	IAPP = F23	NS- IAPP and AB42	NS- IAPP and AB42
R	29	29	-1.20497	0.69468	G	29	WT-like	29	AB	-3.15695	0.319028	G	24	NS_dec	IAPP	AB42 = G29	IAPP = G24	NS- in IAPP and NS+ in AB42	Distinct effect
R	30	30	-4.48904	0.606578	A	30	NS_dec	30	AB	-2.68353	0.253816	A	25	NS_dec	IAPP	AB42 = A30	IAPP = A25	NS- IAPP and AB42	NS- IAPP and AB42
R	31	31	-1.73059	0.670961	I	31	NS_dec	31	AB	-3.0195	0.316122	I	26	NS_dec	IAPP	AB42 = I31	IAPP = I26	NS- IAPP and AB42	NS- IAPP and AB42
R	32	32	-4.41599	0.786226	I	32	NS_dec	32	AB	-2.47332	0.241932	L	27	NS_dec	IAPP	AB42 = I32	IAPP = L27	NS- IAPP and AB42	NS- IAPP and AB42
R	33	33	-3.82058	0.684413	G	33	NS_dec	33	AB	-3.21544	0.291876	S	28	NS_dec	IAPP	AB42 = G33	IAPP = S28	NS- IAPP and AB42	NS- IAPP and AB42
R	34												NULL						NA
R	35												NULL						NA
R	36	35	-4.54379	3.59772	M	35	WT-like	35	AB	-2.0513	0.21572	N	31	NS_dec	IAPP	AB42 = M35	IAPP = N31	NS- in IAPP and NS+ in AB42	Distinct effect
R	37	36	-2.70486	0.519941	V	36	NS_dec	36	AB	-2.52759	0.341982	V	32	NS_dec	IAPP	AB42 = V36	IAPP = V32	NS- IAPP and AB42	NS- IAPP and AB42
R	38												NULL						NA
R	39	38	-3.80761	0.613287	G	38	NS_dec	38	AB	-0.530454	0.178291	S	34	NS_dec	IAPP	AB42 = G38	IAPP = S34	NS- IAPP and AB42	NS- IAPP and AB42
R	40	39	-3.20083	0.698143	V	39	NS_dec	39	AB	-0.564446	0.177989	N	35	NS_dec	IAPP	AB42 = V39	IAPP = N35	NS- IAPP and AB42	NS- IAPP and AB42
R	41	40	-4.2855	0.635259	V	40	NS_dec	40	AB	0.0976209	0.174169	T	36	WT-like	IAPP	AB42 = V40	IAPP = T36	NS+ in IAPP and NS- in AB42	Distinct effect
R	42												NULL						NA
R	43	42	-3.80791	0.706102	A	42	NS_dec	42	AB	-0.350771	0.173484	Y	37	NS_dec	IAPP	AB42 = A42	IAPP = Y37	NS- IAPP and AB42	NS- IAPP and AB42
S	1	1	-0.0708286	0.819959	D	1	WT-like	1	AB	0.170678	0.204748	K	1	WT-like	IAPP	AB42 = D1	IAPP = K1	WT-like in IAPP and AB42	WT-like in IAPP and AB42
S	2	2	-0.87355	0.473816	A	2	NS_dec	2	AB	-3.76055	0.626102	C	2	NS_dec	IAPP	AB42 = A2	IAPP = C2	NS- IAPP and AB42	NS- IAPP and AB42
S	3												NULL						NA
S	4												NULL						NA
S	5												NULL						NA
S	6												NULL						NA
S	7												NULL						NA
S	8												NULL						NA
S	9	9	-2.01477	0.823625	G	9	NS_dec	9	AB	0.569512	0.202909	T	4	NS_inc	IAPP	AB42 = G9	IAPP = T4	NS+ in IAPP and NS- in AB42	Distinct effect
S	10	10	0.339093	0.480105	Y	10	WT-like	10	AB	-0.256033	0.176095	A	5	WT-like	IAPP	AB42 = Y10	IAPP = A5	WT-like in IAPP and AB42	WT-like in IAPP and AB42
S	11	11	-0.0486687	0.467809	E	11	WT-like	11	AB	0.0813941	0.187588	T	6	WT-like	IAPP	AB42 = E11	IAPP = T6	WT-like in IAPP and AB42	WT-like in IAPP and AB42
S	12	12	0.597443	0.457685	V	12	WT-like	12	AB	-3.1501	0.410048	C	7	NS_dec	IAPP	AB42 = V12	IAPP = C7	NS- in IAPP and NS+ in AB42	Distinct effect
S	13	13	0.110553	0.462919	H	13	WT-like	13	AB	0.507837	0.183816	A	8	NS_inc	IAPP	AB42 = H13	IAPP = A8	NS+ in IAPP and WT-like AB42	Distinct effect
S	14	14	-0.540717	0.460079	H	14	WT-like	14	AB	-0.0655662	0.184007	T	9	WT-like	IAPP	AB42 = H14	IAPP = T9	WT-like in IAPP and AB42	WT-like in IAPP and AB42
S	15	15	-0.788445	0.732172	Q	15	WT-like	15	AB	0.237861	0.190948	Q	10	WT-like	IAPP	AB42 = Q15	IAPP = Q10	WT-like in IAPP and AB42	WT-like in IAPP and AB42
S	16	16	0.876546	0.459746	K	16	NS_inc	16	AB	0.410821	0.189053	R	11	NS_inc	IAPP	AB42 = K16	IAPP = R11	NS+ in IAPP and AB42	NS+ in IAPP and AB42
S	17	17	0.0726239	0.46719	L	17	WT-like	17	AB	0.725648	0.185331	L	12	NS_inc	IAPP	AB42 = L17	IAPP = L12	NS+ in IAPP and WT-like AB42	Distinct effect
S	18	18	-0.7251	0.533876	V	18	WT-like	18	AB	-0.0430376	0.201374	A	13	WT-like	IAPP	AB42 = V18	IAPP = A13	WT-like in IAPP and AB42	WT-like in IAPP and AB42
S	19	19	-1.65066	0.601363	F	19	NS_dec	19	AB	-1.821	0.27024	N	14	NS_dec	IAPP	AB42 = F19	IAPP = N14	NS- IAPP and AB42	NS- IAPP and AB42
S	20	20	-0.0959008	0.466624	F	20	WT-like	20	AB	-1.23791	0.243311	F	15	NS_dec	IAPP	AB42 = F20	IAPP = F15	NS- in IAPP and NS+ in AB42	Distinct effect
S	21	21	-0.944652	0.470055	A	21	NS_dec	21	AB	0.458772	0.195007	L	16	NS_inc	IAPP	AB42 = A21	IAPP = L16	NS+ in IAPP and NS- in AB42	Distinct effect
S	22	22	2.31713	0.458508	E	22	NS_inc	22	AB	-1.78445	0.246255	V	17	NS_dec	IAPP	AB42 = E22	IAPP = V17	NS- in IAPP and NS+ in AB42	Distinct effect
S	23	23	-0.431542	0.462795	D	23	WT-like	23	AB	-0.573548	0.209408	H	18	NS_dec	IAPP	AB42 = D23	IAPP = H18	NS- in IAPP and NS+ in AB42	Distinct effect
S	24												NULL						NA
S	25												NULL						NA
S	26												NULL						NA
S	27	27	-1.72409	0.478302	N	27	NS_dec	27	AB	-2.40252	0.417116	N	22	NS_dec	IAPP	AB42 = N27	IAPP = N22	NS- IAPP and AB42	NS- IAPP and AB42
S	28	28	0.104186	0.462764	K	28	WT-like	28	AB	-1.70276	0.257919	F	23	NS_dec	IAPP	AB42 = K28	IAPP = F23	NS- in IAPP and NS+ in AB42	Distinct effect
S	29	29	-3.01668	0.629942	G	29	NS_dec	29	AB	-1.73883	0.245718	G	24	NS_dec	IAPP	AB42 = G29	IAPP = G24	NS- IAPP and AB42	NS- IAPP and AB42
S	30	30	-4.10485	0.625105	A	30	NS_dec	30	AB	0.0482117	0.189053	A	25	WT-like	IAPP	AB42 = A30	IAPP = A25	NS+ in IAPP and NS- in AB42	Distinct effect
S	31												NULL						NA
S	32	32	-4.7899	0.639845	I	32	NS_dec	32	AB	0.0272469	0.17796	L	27	WT-like	IAPP	AB42 = I32	IAPP = L27	NS+ in IAPP and NS- in AB42	Distinct effect
S	33												NULL						NA
S	34												NULL						NA
S	35												NULL						NA
S	36	35	-3.69339	0.517098	M	35	NS_dec	35	AB	-1.37045	0.225302	N	31	NS_dec	IAPP	AB42 = M35	IAPP = N31	NS- IAPP and AB42	NS- IAPP and AB42
S	37	36	-2.17767	0.479229	V	36	NS_dec	36	AB	-1.32815	0.232165	V	32	NS_dec	IAPP	AB42 = V36	IAPP = V32	NS- IAPP and AB42	NS- IAPP and AB42
S	38												NULL						NA
S	39												NULL						NA
S	40	39	-5.04468	0.904341	V	39	NS_dec	39	AB	-0.154455	0.178858	N	35	WT-like	IAPP	AB42 = V39	IAPP = N35	NS+ in IAPP and NS- in AB42	Distinct effect
S	41												NULL						NA
S	42												NULL						NA
S	43	42	-0.0540064	0.460396	A	42	WT-like	42	AB	-0.967712	0.195553	Y	37	NS_dec	IAPP	AB42 = A42	IAPP = Y37	NS- in IAPP and NS+ in AB42	Distinct effect
T	1	1	-0.27577	0.481617	D	1	WT-like	1	AB	0.562046	0.218984	K	1	NS_inc	IAPP	AB42 = D1	IAPP = K1	NS+ in IAPP and WT-like AB42	Distinct effect
T	2	2	0.538904	0.458809	A	2	WT-like	2	AB	-3.58432	1.35233	C	2	NS_dec	IAPP	AB42 = A2	IAPP = C2	NS- in IAPP and NS+ in AB42	Distinct effect
T	3												NULL						NA
T	4												NULL						NA
T	5												NULL						NA
T	6												NULL						NA
T	7												NULL						NA
T	8	8	-0.822866	0.578655	S	8	WT-like	8	AB	-0.764874	0.28926	N	3	NS_dec	IAPP	AB42 = S8	IAPP = N3	NS- in IAPP and NS+ in AB42	Distinct effect
T	9												NULL						NA
T	10	10	0.743063	0.459221	Y	10	WT-like	10	AB	-0.190089	0.196377	A	5	WT-like	IAPP	AB42 = Y10	IAPP = A5	WT-like in IAPP and AB42	WT-like in IAPP and AB42
T	11												NULL						NA
T	12	12	0.150865	0.464726	V	12	WT-like	12	AB	-3.48668	0.63219	C	7	NS_dec	IAPP	AB42 = V12	IAPP = C7	NS- in IAPP and NS+ in AB42	Distinct effect
T	13	13	0.134918	0.628105	H	13	WT-like	13	AB	-0.0175431	0.20452	A	8	WT-like	IAPP	AB42 = H13	IAPP = A8	WT-like in IAPP and AB42	WT-like in IAPP and AB42
T	14												NULL						NA
T	15												NULL						NA
T	16	16	1.2792	0.459409	K	16	NS_inc	16	AB	0.552912	0.190213	R	11	NS_inc	IAPP	AB42 = K16	IAPP = R11	NS+ in IAPP and AB42	NS+ in IAPP and AB42
T	17	17	1.49206	0.464099	L	17	NS_inc	17	AB	1.0832	0.209727	L	12	NS_inc	IAPP	AB42 = L17	IAPP = L12	NS+ in IAPP and AB42	NS+ in IAPP and AB42
T	18	18	0.899608	0.462462	V	18	NS_inc	18	AB	0.511732	0.213882	A	13	NS_inc	IAPP	AB42 = V18	IAPP = A13	NS+ in IAPP and AB42	NS+ in IAPP and AB42
T	19	19	-0.0973534	0.460775	F	19	WT-like	19	AB	-0.0355618	0.214743	N	14	WT-like	IAPP	AB42 = F19	IAPP = N14	WT-like in IAPP and AB42	WT-like in IAPP and AB42
T	20	20	0.575306	0.525222	F	20	WT-like	20	AB	-0.393716	0.243894	F	15	WT-like	IAPP	AB42 = F20	IAPP = F15	WT-like in IAPP and AB42	WT-like in IAPP and AB42
T	21	21	-0.618736	0.463699	A	21	WT-like	21	AB	0.953215	0.211886	L	16	NS_inc	IAPP	AB42 = A21	IAPP = L16	NS+ in IAPP and WT-like AB42	Distinct effect
T	22	22	1.35074	0.461642	E	22	NS_inc	22	AB	-3.14587	0.623733	V	17	NS_dec	IAPP	AB42 = E22	IAPP = V17	NS- in IAPP and NS+ in AB42	Distinct effect
T	23	23	-0.297855	0.46103	D	23	WT-like	23	AB	0.0802321	0.236716	H	18	WT-like	IAPP	AB42 = D23	IAPP = H18	WT-like in IAPP and AB42	WT-like in IAPP and AB42
T	24	24	-0.524721	0.467393	V	24	WT-like	24	AB	0.937098	0.230047	S	19	NS_inc	IAPP	AB42 = V24	IAPP = S19	NS+ in IAPP and WT-like AB42	Distinct effect
T	25	25	-0.980808	0.548802	G	25	WT-like	25	AB	0.527523	0.236759	S	20	NS_inc	IAPP	AB42 = G25	IAPP = S20	NS+ in IAPP and WT-like AB42	Distinct effect
T	26	26	0.0198123	0.463759	S	26	WT-like	26	AB	-1.91625	0.317617	N	21	NS_dec	IAPP	AB42 = S26	IAPP = N21	NS- in IAPP and NS+ in AB42	Distinct effect
T	27	27	-2.16877	0.491285	N	27	NS_dec	27	AB	-2.78046	0.449633	N	22	NS_dec	IAPP	AB42 = N27	IAPP = N22	NS- IAPP and AB42	NS- IAPP and AB42
T	28	28	-0.423459	0.464219	K	28	WT-like	28	AB	-1.88204	0.326527	F	23	NS_dec	IAPP	AB42 = K28	IAPP = F23	NS- in IAPP and NS+ in AB42	Distinct effect
T	29	29	-0.464338	0.46855	G	29	WT-like	29	AB	0.31975	0.212801	G	24	WT-like	IAPP	AB42 = G29	IAPP = G24	WT-like in IAPP and AB42	WT-like in IAPP and AB42
T	30	30	0.876249	0.460249	A	30	NS_inc	30	AB	2.28606	0.192983	A	25	NS_inc	IAPP	AB42 = A30	IAPP = A25	NS+ in IAPP and AB42	NS+ in IAPP and AB42
T	31												NULL						NA
T	32	32	-4.51047	0.754352	I	32	NS_dec	32	AB	-0.358248	0.204202	L	27	NS_dec	IAPP	AB42 = I32	IAPP = L27	NS- IAPP and AB42	NS- IAPP and AB42
T	33	33	-2.61518	0.602869	G	33	NS_dec	33	AB	-0.549917	0.234489	S	28	NS_dec	IAPP	AB42 = G33	IAPP = S28	NS- IAPP and AB42	NS- IAPP and AB42
T	34	34	-0.295752	0.470439	L	34	WT-like	34	AB	0.694735	0.201305	S	29	NS_inc	IAPP	AB42 = L34	IAPP = S29	NS+ in IAPP and WT-like AB42	Distinct effect
T	35												NULL						NA
T	36	35	-4.02604	0.658467	M	35	NS_dec	35	AB	-0.432706	0.233242	N	31	NS_dec	IAPP	AB42 = M35	IAPP = N31	NS- IAPP and AB42	NS- IAPP and AB42
T	37	36	0.359401	0.459026	V	36	WT-like	36	AB	-1.80394	0.437673	V	32	NS_dec	IAPP	AB42 = V36	IAPP = V32	NS- in IAPP and NS+ in AB42	Distinct effect
T	38	37	-4.81057	0.784082	G	37	NS_dec	37	AB	0.69941	0.207153	G	33	NS_inc	IAPP	AB42 = G37	IAPP = G33	NS+ in IAPP and NS- in AB42	Distinct effect
T	39	38	-0.504284	0.46527	G	38	WT-like	38	AB	-0.234329	0.202049	S	34	WT-like	IAPP	AB42 = G38	IAPP = S34	WT-like in IAPP and AB42	WT-like in IAPP and AB42
T	40	39	-0.561505	0.459757	V	39	WT-like	39	AB	-0.582689	0.208587	N	35	NS_dec	IAPP	AB42 = V39	IAPP = N35	NS- in IAPP and NS+ in AB42	Distinct effect
T	41												NULL						NA
T	42												NULL						NA
T	43	42	1.61023	0.460579	A	42	NS_inc	42	AB	-0.736143	0.208761	Y	37	NS_dec	IAPP	AB42 = A42	IAPP = Y37	NS- in IAPP and NS+ in AB42	Distinct effect
V	1	1	-1.42055	0.471002	D	1	NS_dec	1	AB	-0.383102	0.214085	K	1	NS_dec	IAPP	AB42 = D1	IAPP = K1	NS- IAPP and AB42	NS- IAPP and AB42
V	2	2	-0.975086	0.47789	A	2	NS_dec	2	AB	-2.44616	0.390011	C	2	NS_dec	IAPP	AB42 = A2	IAPP = C2	NS- IAPP and AB42	NS- IAPP and AB42
V	3												NULL						NA
V	4												NULL						NA
V	5												NULL						NA
V	6												NULL						NA
V	7												NULL						NA
V	8	8	-1.57027	0.724546	S	8	NS_dec	8	AB	-2.64946	0.303463	N	3	NS_dec	IAPP	AB42 = S8	IAPP = N3	NS- IAPP and AB42	NS- IAPP and AB42
V	9	9	-0.822246	0.741947	G	9	WT-like	9	AB	-0.248473	0.215112	T	4	WT-like	IAPP	AB42 = G9	IAPP = T4	WT-like in IAPP and AB42	WT-like in IAPP and AB42
V	10	10	-0.829773	0.483661	Y	10	WT-like	10	AB	-1.44544	0.194209	A	5	NS_dec	IAPP	AB42 = Y10	IAPP = A5	NS- in IAPP and NS+ in AB42	Distinct effect
V	11	11	0.306632	0.46956	E	11	WT-like	11	AB	-1.03286	0.198486	T	6	NS_dec	IAPP	AB42 = E11	IAPP = T6	NS- in IAPP and NS+ in AB42	Distinct effect
V	12												NULL						NA
V	13	13	1.52814	0.457366	H	13	NS_inc	13	AB	-1.64227	0.222435	A	8	NS_dec	IAPP	AB42 = H13	IAPP = A8	NS- in IAPP and NS+ in AB42	Distinct effect
V	14	14	1.32376	0.456111	H	14	NS_inc	14	AB	-1.61526	0.243025	T	9	NS_dec	IAPP	AB42 = H14	IAPP = T9	NS- in IAPP and NS+ in AB42	Distinct effect
V	15	15	1.4894	0.458153	Q	15	NS_inc	15	AB	0.555558	0.187342	Q	10	NS_inc	IAPP	AB42 = Q15	IAPP = Q10	NS+ in IAPP and AB42	NS+ in IAPP and AB42
V	16	16	-0.691321	0.459139	K	16	WT-like	16	AB	1.25815	0.174402	R	11	NS_inc	IAPP	AB42 = K16	IAPP = R11	NS+ in IAPP and WT-like AB42	Distinct effect
V	17	17	1.81916	0.456433	L	17	NS_inc	17	AB	1.07369	0.174739	L	12	NS_inc	IAPP	AB42 = L17	IAPP = L12	NS+ in IAPP and AB42	NS+ in IAPP and AB42
V	18												NULL						NA
V	19	19	0.922177	0.460671	F	19	NS_inc	19	AB	-0.159445	0.205631	N	14	WT-like	IAPP	AB42 = F19	IAPP = N14	WT-like in IAPP and NS+ AB42	Distinct effect
V	20	20	0.720885	0.459182	F	20	WT-like	20	AB	0.646269	0.184616	F	15	NS_inc	IAPP	AB42 = F20	IAPP = F15	NS+ in IAPP and WT-like AB42	Distinct effect
V	21	21	0.637631	0.485408	A	21	WT-like	21	AB	1.53862	0.187192	L	16	NS_inc	IAPP	AB42 = A21	IAPP = L16	NS+ in IAPP and WT-like AB42	Distinct effect
V	22												NULL						NA
V	23	23	-5.03291	0.641469	D	23	NS_dec	23	AB	1.36283	0.20526	H	18	NS_inc	IAPP	AB42 = D23	IAPP = H18	NS+ in IAPP and NS- in AB42	Distinct effect
V	24												NULL						NA
V	25	25	-0.502357	0.460448	G	25	WT-like	25	AB	-0.705411	0.198146	S	20	NS_dec	IAPP	AB42 = G25	IAPP = S20	NS- in IAPP and NS+ in AB42	Distinct effect
V	26	26	0.756779	0.462523	S	26	WT-like	26	AB	-0.340047	0.191434	N	21	NS_dec	IAPP	AB42 = S26	IAPP = N21	NS- in IAPP and NS+ in AB42	Distinct effect
V	27	27	0.829666	0.456518	N	27	NS_inc	27	AB	-3.94862	0.447918	N	22	NS_dec	IAPP	AB42 = N27	IAPP = N22	NS- in IAPP and NS+ in AB42	Distinct effect
V	28	28	-1.27017	0.506855	K	28	NS_dec	28	AB	-0.0531943	0.196367	F	23	WT-like	IAPP	AB42 = K28	IAPP = F23	NS+ in IAPP and NS- in AB42	Distinct effect
V	29	29	1.54767	0.458202	G	29	NS_inc	29	AB	-2.30672	0.237222	G	24	NS_dec	IAPP	AB42 = G29	IAPP = G24	NS- in IAPP and NS+ in AB42	Distinct effect
V	30	30	2.68756	0.456193	A	30	NS_inc	30	AB	1.48411	0.179184	A	25	NS_inc	IAPP	AB42 = A30	IAPP = A25	NS+ in IAPP and AB42	NS+ in IAPP and AB42
V	31	31	-1.01081	0.464695	I	31	NS_dec	31	AB	-1.00126	0.185257	I	26	NS_dec	IAPP	AB42 = I31	IAPP = I26	NS- IAPP and AB42	NS- IAPP and AB42
V	32	32	-1.92681	0.487326	I	32	NS_dec	32	AB	1.14075	0.174019	L	27	NS_inc	IAPP	AB42 = I32	IAPP = L27	NS+ in IAPP and NS- in AB42	Distinct effect
V	33	33	-3.60909	0.535462	G	33	NS_dec	33	AB	-0.1073	0.180766	S	28	WT-like	IAPP	AB42 = G33	IAPP = S28	NS+ in IAPP and NS- in AB42	Distinct effect
V	34	34	2.21453	0.457035	L	34	NS_inc	34	AB	1.18956	0.172391	S	29	NS_inc	IAPP	AB42 = L34	IAPP = S29	NS+ in IAPP and AB42	NS+ in IAPP and AB42
V	35												NULL						NA
V	36	35	-0.399764	0.460266	M	35	WT-like	35	AB	-2.22579	0.281565	N	31	NS_dec	IAPP	AB42 = M35	IAPP = N31	NS- in IAPP and NS+ in AB42	Distinct effect
V	37												NULL						NA
V	38	37	-2.48847	0.498672	G	37	NS_dec	37	AB	0.616373	0.175721	G	33	NS_inc	IAPP	AB42 = G37	IAPP = G33	NS+ in IAPP and NS- in AB42	Distinct effect
V	39	38	-3.12595	0.530237	G	38	NS_dec	38	AB	-0.83115	0.192508	S	34	NS_dec	IAPP	AB42 = G38	IAPP = S34	NS- IAPP and AB42	NS- IAPP and AB42
V	40												NULL						NA
V	41												NULL						NA
V	42												NULL						NA
V	43	42	0.262866	0.458456	A	42	WT-like	42	AB	-0.669915	0.183467	Y	37	NS_dec	IAPP	AB42 = A42	IAPP = Y37	NS- in IAPP and NS+ in AB42	Distinct effect
W	1	1	-1.14546	0.710771	D	1	WT-like	1	AB	-0.946264	0.282071	K	1	NS_dec	IAPP	AB42 = D1	IAPP = K1	NS- in IAPP and NS+ in AB42	Distinct effect
W	2	2	0.762125	0.457702	A	2	WT-like	2	AB	-2.94787	0.680138	C	2	NS_dec	IAPP	AB42 = A2	IAPP = C2	NS- in IAPP and NS+ in AB42	Distinct effect
W	3												NULL						NA
W	4												NULL						NA
W	5												NULL						NA
W	6												NULL						NA
W	7												NULL						NA
W	8	8	0.238259	0.459424	S	8	WT-like	8	AB	-2.99581	0.648934	N	3	NS_dec	IAPP	AB42 = S8	IAPP = N3	NS- in IAPP and NS+ in AB42	Distinct effect
W	9	9	0.442983	0.484789	G	9	WT-like	9	AB	-2.09587	0.315095	T	4	NS_dec	IAPP	AB42 = G9	IAPP = T4	NS- in IAPP and NS+ in AB42	Distinct effect
W	10	10	-0.102374	0.484826	Y	10	WT-like	10	AB	-2.15918	0.210692	A	5	NS_dec	IAPP	AB42 = Y10	IAPP = A5	NS- in IAPP and NS+ in AB42	Distinct effect
W	11	11	-2.65078	0.872542	E	11	NS_dec	11	AB	-1.64909	0.289837	T	6	NS_dec	IAPP	AB42 = E11	IAPP = T6	NS- IAPP and AB42	NS- IAPP and AB42
W	12	12	0.609746	0.457638	V	12	WT-like	12	AB	-2.58918	0.77258	C	7	NS_dec	IAPP	AB42 = V12	IAPP = C7	NS- in IAPP and NS+ in AB42	Distinct effect
W	13	13	-0.626347	0.460533	H	13	WT-like	13	AB	-2.49793	0.249042	A	8	NS_dec	IAPP	AB42 = H13	IAPP = A8	NS- in IAPP and NS+ in AB42	Distinct effect
W	14	14	-3.74683	0.83152	H	14	NS_dec	14	AB	-3.35115	0.578314	T	9	NS_dec	IAPP	AB42 = H14	IAPP = T9	NS- IAPP and AB42	NS- IAPP and AB42
W	15	15	-5.00708	0.610134	Q	15	NS_dec	15	AB	-0.490493	0.238362	Q	10	NS_dec	IAPP	AB42 = Q15	IAPP = Q10	NS- IAPP and AB42	NS- IAPP and AB42
W	16	16	-3.83306	0.52909	K	16	NS_dec	16	AB	-4.03398	0.502878	R	11	NS_dec	IAPP	AB42 = K16	IAPP = R11	NS- IAPP and AB42	NS- IAPP and AB42
W	17	17	0.103852	0.471249	L	17	WT-like	17	AB	1.17796	0.194138	L	12	NS_inc	IAPP	AB42 = L17	IAPP = L12	NS+ in IAPP and WT-like AB42	Distinct effect
W	18	18	-0.14923	0.476713	V	18	WT-like	18	AB	-2.11719	0.445855	A	13	NS_dec	IAPP	AB42 = V18	IAPP = A13	NS- in IAPP and NS+ in AB42	Distinct effect
W	19	19	-2.06342	0.48467	F	19	NS_dec	19	AB	-2.94074	0.478977	N	14	NS_dec	IAPP	AB42 = F19	IAPP = N14	NS- IAPP and AB42	NS- IAPP and AB42
W	20	20	-3.04128	0.51343	F	20	NS_dec	20	AB	-2.04818	0.371586	F	15	NS_dec	IAPP	AB42 = F20	IAPP = F15	NS- IAPP and AB42	NS- IAPP and AB42
W	21	21	-0.827309	0.461352	A	21	WT-like	21	AB	1.48621	0.204018	L	16	NS_inc	IAPP	AB42 = A21	IAPP = L16	NS+ in IAPP and WT-like AB42	Distinct effect
W	22	22	-4.78492	0.754585	E	22	NS_dec	22	AB	-1.72185	0.326194	V	17	NS_dec	IAPP	AB42 = E22	IAPP = V17	NS- IAPP and AB42	NS- IAPP and AB42
W	23	23	-1.84751	0.867461	D	23	NS_dec	23	AB	-2.27987	0.428554	H	18	NS_dec	IAPP	AB42 = D23	IAPP = H18	NS- IAPP and AB42	NS- IAPP and AB42
W	24	24	-2.73109	0.522503	V	24	NS_dec	24	AB	-4.56177	1.08486	S	19	NS_dec	IAPP	AB42 = V24	IAPP = S19	NS- IAPP and AB42	NS- IAPP and AB42
W	25	25	-2.42384	0.663362	G	25	NS_dec	25	AB	-2.58586	0.531632	S	20	NS_dec	IAPP	AB42 = G25	IAPP = S20	NS- IAPP and AB42	NS- IAPP and AB42
W	26	26	-3.22527	0.705514	S	26	NS_dec	26	AB	-3.84844	0.529755	N	21	NS_dec	IAPP	AB42 = S26	IAPP = N21	NS- IAPP and AB42	NS- IAPP and AB42
W	27	27	-1.14284	0.482959	N	27	NS_dec	27	AB	-2.42575	0.480916	N	22	NS_dec	IAPP	AB42 = N27	IAPP = N22	NS- IAPP and AB42	NS- IAPP and AB42
W	28	28	-2.70824	0.516316	K	28	NS_dec	28	AB	-1.90602	0.327869	F	23	NS_dec	IAPP	AB42 = K28	IAPP = F23	NS- IAPP and AB42	NS- IAPP and AB42
W	29	29	-3.48591	0.573833	G	29	NS_dec	29	AB	-3.55712	0.675265	G	24	NS_dec	IAPP	AB42 = G29	IAPP = G24	NS- IAPP and AB42	NS- IAPP and AB42
W	30	30	-2.94598	0.668096	A	30	NS_dec	30	AB	-0.331658	0.193254	A	25	WT-like	IAPP	AB42 = A30	IAPP = A25	NS+ in IAPP and NS- in AB42	Distinct effect
W	31	31	-3.31626	0.51194	I	31	NS_dec	31	AB	-2.47494	0.492164	I	26	NS_dec	IAPP	AB42 = I31	IAPP = I26	NS- IAPP and AB42	NS- IAPP and AB42
W	32	32	-3.15465	0.536856	I	32	NS_dec	32	AB	-0.667975	0.185756	L	27	NS_dec	IAPP	AB42 = I32	IAPP = L27	NS- IAPP and AB42	NS- IAPP and AB42
W	33	33	-1.53985	0.618481	G	33	NS_dec	33	AB	-2.53258	0.302033	S	28	NS_dec	IAPP	AB42 = G33	IAPP = S28	NS- IAPP and AB42	NS- IAPP and AB42
W	34	34	-3.59313	0.625264	L	34	NS_dec	34	AB	-0.440077	0.237796	S	29	NS_dec	IAPP	AB42 = L34	IAPP = S29	NS- IAPP and AB42	NS- IAPP and AB42
W	35												NULL						NA
W	36	35	-3.12195	0.607089	M	35	NS_dec	35	AB	-1.8521	0.305863	N	31	NS_dec	IAPP	AB42 = M35	IAPP = N31	NS- IAPP and AB42	NS- IAPP and AB42
W	37	36	-3.04616	0.571208	V	36	NS_dec	36	AB	-2.00469	0.27024	V	32	NS_dec	IAPP	AB42 = V36	IAPP = V32	NS- IAPP and AB42	NS- IAPP and AB42
W	38	37	-3.66936	0.525292	G	37	NS_dec	37	AB	-0.149425	0.197121	G	33	WT-like	IAPP	AB42 = G37	IAPP = G33	NS+ in IAPP and NS- in AB42	Distinct effect
W	39	38	-3.15568	0.551753	G	38	NS_dec	38	AB	-0.950677	0.223781	S	34	NS_dec	IAPP	AB42 = G38	IAPP = S34	NS- IAPP and AB42	NS- IAPP and AB42
W	40	39	-2.06214	0.555021	V	39	NS_dec	39	AB	-2.23812	0.289065	N	35	NS_dec	IAPP	AB42 = V39	IAPP = N35	NS- IAPP and AB42	NS- IAPP and AB42
W	41	40	-3.30112	0.517614	V	40	NS_dec	40	AB	-1.11356	0.211427	T	36	NS_dec	IAPP	AB42 = V40	IAPP = T36	NS- IAPP and AB42	NS- IAPP and AB42
W	42												NULL						NA
W	43	42	-3.33281	0.531844	A	42	NS_dec	42	AB	0.309511	0.188033	Y	37	WT-like	IAPP	AB42 = A42	IAPP = Y37	NS+ in IAPP and NS- in AB42	Distinct effect
Y	1	1	-0.0127945	0.459121	D	1	WT-like	1	AB	-0.576021	0.515527	K	1	WT-like	IAPP	AB42 = D1	IAPP = K1	WT-like in IAPP and AB42	WT-like in IAPP and AB42
Y	2	2	0.807385	0.504487	A	2	WT-like	2	AB	-2.41623	0.664254	C	2	NS_dec	IAPP	AB42 = A2	IAPP = C2	NS- in IAPP and NS+ in AB42	Distinct effect
Y	3												NULL						NA
Y	4												NULL						NA
Y	5												NULL						NA
Y	6												NULL						NA
Y	7												NULL						NA
Y	8	8	-0.0263441	0.524814	S	8	WT-like	8	AB	-2.78172	0.75396	N	3	NS_dec	IAPP	AB42 = S8	IAPP = N3	NS- in IAPP and NS+ in AB42	Distinct effect
Y	9	9	-0.505858	0.741208	G	9	WT-like	9	AB	-0.313149	0.392596	T	4	WT-like	IAPP	AB42 = G9	IAPP = T4	WT-like in IAPP and AB42	WT-like in IAPP and AB42
Y	10												NULL						NA
Y	11	11	-0.154527	0.614293	E	11	WT-like	11	AB	-0.260095	0.25662	T	6	WT-like	IAPP	AB42 = E11	IAPP = T6	WT-like in IAPP and AB42	WT-like in IAPP and AB42
Y	12	12	-0.0312595	0.463262	V	12	WT-like	12	AB	-2.02038	0.513246	C	7	NS_dec	IAPP	AB42 = V12	IAPP = C7	NS- in IAPP and NS+ in AB42	Distinct effect
Y	13												NULL						NA
Y	14	14	-0.69892	0.462328	H	14	WT-like	14	AB	-2.45104	0.584831	T	9	NS_dec	IAPP	AB42 = H14	IAPP = T9	NS- in IAPP and NS+ in AB42	Distinct effect
Y	15	15	-2.60779	0.819132	Q	15	NS_dec	15	AB	0.462947	0.238003	Q	10	NS_inc	IAPP	AB42 = Q15	IAPP = Q10	NS+ in IAPP and NS- in AB42	Distinct effect
Y	16	16	-1.66888	0.606165	K	16	NS_dec	16	AB	0.60959	0.221616	R	11	NS_inc	IAPP	AB42 = K16	IAPP = R11	NS+ in IAPP and NS- in AB42	Distinct effect
Y	17	17	1.26609	0.458194	L	17	NS_inc	17	AB	1.24724	0.23894	L	12	NS_inc	IAPP	AB42 = L17	IAPP = L12	NS+ in IAPP and AB42	NS+ in IAPP and AB42
Y	18	18	1.50197	0.461651	V	18	NS_inc	18	AB	-0.874309	0.328532	A	13	NS_dec	IAPP	AB42 = V18	IAPP = A13	NS- in IAPP and NS+ in AB42	Distinct effect
Y	19	19	-0.829726	0.479498	F	19	WT-like	19	AB	-1.69573	0.471239	N	14	NS_dec	IAPP	AB42 = F19	IAPP = N14	NS- in IAPP and NS+ in AB42	Distinct effect
Y	20												NULL						NA
Y	21	21	0.348128	0.460859	A	21	WT-like	21	AB	1.77822	0.2567	L	16	NS_inc	IAPP	AB42 = A21	IAPP = L16	NS+ in IAPP and WT-like AB42	Distinct effect
Y	22	22	-1.98417	0.552764	E	22	NS_dec	22	AB	-0.704291	0.302245	V	17	NS_dec	IAPP	AB42 = E22	IAPP = V17	NS- IAPP and AB42	NS- IAPP and AB42
Y	23												NULL						NA
Y	24	24	-2.55883	0.732736	V	24	NS_dec	24	AB	-0.759268	0.455074	S	19	NS_dec	IAPP	AB42 = V24	IAPP = S19	NS- IAPP and AB42	NS- IAPP and AB42
Y	25	25	0.876313	0.460994	G	25	NS_inc	25	AB	0.0593786	0.294149	S	20	WT-like	IAPP	AB42 = G25	IAPP = S20	WT-like in IAPP and NS+ AB42	Distinct effect
Y	26	26	-1.06894	0.494965	S	26	NS_dec	26	AB	-0.166533	0.240937	N	21	WT-like	IAPP	AB42 = S26	IAPP = N21	NS+ in IAPP and NS- in AB42	Distinct effect
Y	27	27	0.530314	0.516657	N	27	WT-like	27	AB	-2.90911	0.504114	N	22	NS_dec	IAPP	AB42 = N27	IAPP = N22	NS- in IAPP and NS+ in AB42	Distinct effect
Y	28	28	-0.583629	0.472459	K	28	WT-like	28	AB	0.815193	0.245568	F	23	NS_inc	IAPP	AB42 = K28	IAPP = F23	NS+ in IAPP and WT-like AB42	Distinct effect
Y	29	29	-2.93688	0.567231	G	29	NS_dec	29	AB	-3.65086	2.32544	G	24	NS_dec	IAPP	AB42 = G29	IAPP = G24	NS- IAPP and AB42	NS- IAPP and AB42
Y	30	30	-2.77042	0.598033	A	30	NS_dec	30	AB	0.27665	0.250258	A	25	WT-like	IAPP	AB42 = A30	IAPP = A25	NS+ in IAPP and NS- in AB42	Distinct effect
Y	31	31	-2.93375	0.533317	I	31	NS_dec	31	AB	-2.41937	0.387846	I	26	NS_dec	IAPP	AB42 = I31	IAPP = I26	NS- IAPP and AB42	NS- IAPP and AB42
Y	32	32	-2.49126	0.521337	I	32	NS_dec	32	AB	2.03857	0.214238	L	27	NS_inc	IAPP	AB42 = I32	IAPP = L27	NS+ in IAPP and NS- in AB42	Distinct effect
Y	33	33	-2.64749	0.546422	G	33	NS_dec	33	AB	0.12032	0.220115	S	28	WT-like	IAPP	AB42 = G33	IAPP = S28	NS+ in IAPP and NS- in AB42	Distinct effect
Y	34	34	-2.30371	0.57241	L	34	NS_dec	34	AB	0.597253	0.170998	S	29	NS_inc	IAPP	AB42 = L34	IAPP = S29	NS+ in IAPP and NS- in AB42	Distinct effect
Y	35												NULL						NA
Y	36	35	-4.14274	0.543938	M	35	NS_dec	35	AB	-3.83568	1.02915	N	31	NS_dec	IAPP	AB42 = M35	IAPP = N31	NS- IAPP and AB42	NS- IAPP and AB42
Y	37	36	0.649626	0.45852	V	36	WT-like	36	AB	0.98003	0.280926	V	32	NS_inc	IAPP	AB42 = V36	IAPP = V32	NS+ in IAPP and WT-like AB42	Distinct effect
Y	38	37	-3.50936	0.539065	G	37	NS_dec	37	AB	1.44687	0.224739	G	33	NS_inc	IAPP	AB42 = G37	IAPP = G33	NS+ in IAPP and NS- in AB42	Distinct effect
Y	39	38	-3.21305	0.525422	G	38	NS_dec	38	AB	0.180049	0.220991	S	34	WT-like	IAPP	AB42 = G38	IAPP = S34	NS+ in IAPP and NS- in AB42	Distinct effect
Y	40	39	-2.84694	0.536648	V	39	NS_dec	39	AB	-1.58522	0.329457	N	35	NS_dec	IAPP	AB42 = V39	IAPP = N35	NS- IAPP and AB42	NS- IAPP and AB42
Y	41	40	-2.16344	0.490301	V	40	NS_dec	40	AB	0.0892593	0.267783	T	36	WT-like	IAPP	AB42 = V40	IAPP = T36	NS+ in IAPP and NS- in AB42	Distinct effect
Y	42												NULL						NA
Y	43												NULL						NA

## Sheet: Figure 5D, G
Figure 5D, G
Nucleation scores of IAPP and amyloid-beta 42 insertions per aligned position, with individual amino acid inserted listed for each position. Alignment performed with T-COFFEE.
ins_aa	pos_plotting	nscore_c_AB	sigma_AB	ins_pos_AB	category_fdr_AB	SEQ.x	nscore_c_IAPP	sigma_IAPP	ins_pos_IAPP	category_fdr_IAPP	SEQ.y	labelAB	labelIAPP	Classification_1	Classification_2
A	2	0.397444	0.4669	1	WT-like	AB	-0.266137	0.201963	1	WT-like	IAPP	AB42 = 1	IAPP = 1	WT-like in IAPP and AB42	WT-like in IAPP and AB42
A	3	0.397444	0.4669	2	WT-like	AB	-1.58528	0.30719	2	NS_dec	IAPP	AB42 = 2	IAPP = 2	NS- in IAPP and NS+ in AB42	Distinct effect
A	9	0.681029	0.476939	8	WT-like	AB	-1.21863	0.251913	3	NS_dec	IAPP	AB42 = 8	IAPP = 3	NS- in IAPP and NS+ in AB42	Distinct effect
A	11	-0.91561	0.492507	10	NS_dec	AB	-1.24992	0.222406	5	NS_dec	IAPP	AB42 = 10	IAPP = 5	NS- IAPP and AB42	NS- IAPP and AB42
A	12	0.378788	0.459231	11	WT-like	AB	-2.55584	0.421525	6	NS_dec	IAPP	AB42 = 11	IAPP = 6	NS- in IAPP and NS+ in AB42	Distinct effect
A	14	-0.901821	0.502793	13	WT-like	AB	-2.09827	0.245886	8	NS_dec	IAPP	AB42 = 13	IAPP = 8	NS- in IAPP and NS+ in AB42	Distinct effect
A	15	-0.798793	0.844649	14	WT-like	AB	-1.54006	0.269951	9	NS_dec	IAPP	AB42 = 14	IAPP = 9	NS- in IAPP and NS+ in AB42	Distinct effect
A	16	-0.282624	0.460852	15	WT-like	AB	-0.660135	0.190057	10	NS_dec	IAPP	AB42 = 15	IAPP = 10	NS- in IAPP and NS+ in AB42	Distinct effect
A	17	-1.6772	0.544555	16	NS_dec	AB	1.54195	0.19088	11	NS_inc	IAPP	AB42 = 16	IAPP = 11	NS+ in IAPP and NS- in AB42	Distinct effect
A	19	-1.3211	0.498657	18	NS_dec	AB	1.51637	0.175055	13	NS_inc	IAPP	AB42 = 18	IAPP = 13	NS+ in IAPP and NS- in AB42	Distinct effect
A	20	0.520627	0.457914	19	WT-like	AB	0.461026	0.188403	14	NS_inc	IAPP	AB42 = 19	IAPP = 14	NS+ in IAPP and WT-like AB42	Distinct effect
A	21	1.84194	0.499447	20	NS_inc	AB	1.34404	0.193994	15	NS_inc	IAPP	AB42 = 20	IAPP = 15	NS+ in IAPP and AB42	NS+ in IAPP and AB42
A	22	1.84194	0.499447	21	NS_inc	AB	0.327233	0.213038	16	WT-like	IAPP	AB42 = 21	IAPP = 16	WT-like in IAPP and NS+ AB42	Distinct effect
A	23	0.274834	0.459714	22	WT-like	AB	0.422028	0.199622	17	NS_inc	IAPP	AB42 = 22	IAPP = 17	NS+ in IAPP and WT-like AB42	Distinct effect
A	24	1.14911	0.45727	23	NS_inc	AB	-0.59233	0.224877	18	NS_dec	IAPP	AB42 = 23	IAPP = 18	NS- in IAPP and NS+ in AB42	Distinct effect
A	25	-1.17445	0.461096	24	NS_dec	AB	-2.25185	0.318165	19	NS_dec	IAPP	AB42 = 24	IAPP = 19	NS- IAPP and AB42	NS- IAPP and AB42
A	26	-0.0874841	0.459854	25	WT-like	AB	0.499031	0.202409	20	NS_inc	IAPP	AB42 = 25	IAPP = 20	NS+ in IAPP and WT-like AB42	Distinct effect
A	27	-0.054042	0.518894	26	WT-like	AB	0.16293	0.209886	21	WT-like	IAPP	AB42 = 26	IAPP = 21	WT-like in IAPP and AB42	WT-like in IAPP and AB42
A	28	-0.346119	0.461844	27	WT-like	AB	-2.76446	0.433361	22	NS_dec	IAPP	AB42 = 27	IAPP = 22	NS- in IAPP and NS+ in AB42	Distinct effect
A	29	-0.48362	0.483695	28	WT-like	AB	-0.674873	0.237679	23	NS_dec	IAPP	AB42 = 28	IAPP = 23	NS- in IAPP and NS+ in AB42	Distinct effect
A	31	-3.08953	0.696506	30	NS_dec	AB	-2.93492	0.305412	25	NS_dec	IAPP	AB42 = 30	IAPP = 25	NS- IAPP and AB42	NS- IAPP and AB42
A	32	0.164052	0.473893	31	WT-like	AB	0.956563	0.17846	26	NS_inc	IAPP	AB42 = 31	IAPP = 26	NS+ in IAPP and WT-like AB42	Distinct effect
A	33	-4.49665	0.786221	32	NS_dec	AB	-0.459052	0.193646	27	NS_dec	IAPP	AB42 = 32	IAPP = 27	NS- IAPP and AB42	NS- IAPP and AB42
A	34	-4.169	0.717286	33	NS_dec	AB	-1.34144	0.222511	28	NS_dec	IAPP	AB42 = 33	IAPP = 28	NS- IAPP and AB42	NS- IAPP and AB42
A	36	-4.10978	0.758854	34	NS_dec	AB	-2.15906	0.294454	30	NS_dec	IAPP	AB42 = 34	IAPP = 30	NS- IAPP and AB42	NS- IAPP and AB42
A	37	-2.83805	0.669571	35	NS_dec	AB	-2.0718	0.257754	31	NS_dec	IAPP	AB42 = 35	IAPP = 31	NS- IAPP and AB42	NS- IAPP and AB42
A	39	-4.5499	0.604661	37	NS_dec	AB	-0.300782	0.190942	33	WT-like	IAPP	AB42 = 37	IAPP = 33	NS+ in IAPP and NS- in AB42	Distinct effect
A	40	-1.04396	0.475301	38	NS_dec	AB	-0.108083	0.200834	34	WT-like	IAPP	AB42 = 38	IAPP = 34	NS+ in IAPP and NS- in AB42	Distinct effect
A	41	-4.13247	0.674005	39	NS_dec	AB	-0.145842	0.195003	35	WT-like	IAPP	AB42 = 39	IAPP = 35	NS+ in IAPP and NS- in AB42	Distinct effect
A	43	-0.153861	0.904164	41	WT-like	AB	-0.773357	0.230238	36	NS_dec	IAPP	AB42 = 41	IAPP = 36	NS- in IAPP and NS+ in AB42	Distinct effect
C	3	0.446458	0.459053	2	WT-like	AB	1.94321	0.190099	2	NS_inc	IAPP	AB42 = 2	IAPP = 2	NS+ in IAPP and WT-like AB42	Distinct effect
C	9	-0.739825	0.474165	8	WT-like	AB	3.23363	0.220196	3	NS_inc	IAPP	AB42 = 8	IAPP = 3	NS+ in IAPP and WT-like AB42	Distinct effect
C	10	1.07026	0.468262	9	NS_inc	AB	1.08947	0.220763	4	NS_inc	IAPP	AB42 = 9	IAPP = 4	NS+ in IAPP and AB42	NS+ in IAPP and AB42
C	11	0.569832	0.458104	10	WT-like	AB	3.34258	0.203769	5	NS_inc	IAPP	AB42 = 10	IAPP = 5	NS+ in IAPP and WT-like AB42	Distinct effect
C	13	-1.23864	0.742217	12	WT-like	AB	2.39898	0.181629	7	NS_inc	IAPP	AB42 = 12	IAPP = 7	NS+ in IAPP and WT-like AB42	Distinct effect
C	14	0.707739	0.46139	13	WT-like	AB	3.6287	0.207897	8	NS_inc	IAPP	AB42 = 13	IAPP = 8	NS+ in IAPP and WT-like AB42	Distinct effect
C	15	0.407667	0.456836	14	WT-like	AB	-1.32233	0.265488	9	NS_dec	IAPP	AB42 = 14	IAPP = 9	NS- in IAPP and NS+ in AB42	Distinct effect
C	16	-1.47147	1.0239	15	WT-like	AB	1.35703	0.2353	10	NS_inc	IAPP	AB42 = 15	IAPP = 10	NS+ in IAPP and WT-like AB42	Distinct effect
C	17	-2.85016	0.608706	16	NS_dec	AB	-1.19315	0.228866	11	NS_dec	IAPP	AB42 = 16	IAPP = 11	NS- IAPP and AB42	NS- IAPP and AB42
C	18	-2.25774	0.569521	17	NS_dec	AB	1.52343	0.202823	12	NS_inc	IAPP	AB42 = 17	IAPP = 12	NS+ in IAPP and NS- in AB42	Distinct effect
C	19	-0.743311	0.46649	18	WT-like	AB	1.90753	0.210191	13	NS_inc	IAPP	AB42 = 18	IAPP = 13	NS+ in IAPP and WT-like AB42	Distinct effect
C	20	0.520574	0.458663	19	WT-like	AB	1.58404	0.180214	14	NS_inc	IAPP	AB42 = 19	IAPP = 14	NS+ in IAPP and WT-like AB42	Distinct effect
C	21	-2.78517	1.51788	20	NS_dec	AB	1.89773	0.219253	15	NS_inc	IAPP	AB42 = 20	IAPP = 15	NS+ in IAPP and NS- in AB42	Distinct effect
C	22	-1.74774	0.76816	21	NS_dec	AB	1.58006	0.190666	16	NS_inc	IAPP	AB42 = 21	IAPP = 16	NS+ in IAPP and NS- in AB42	Distinct effect
C	23	-0.86397	0.521737	22	WT-like	AB	1.83711	0.227041	17	NS_inc	IAPP	AB42 = 22	IAPP = 17	NS+ in IAPP and WT-like AB42	Distinct effect
C	24	0.540757	0.46528	23	WT-like	AB	0.845211	0.222992	18	NS_inc	IAPP	AB42 = 23	IAPP = 18	NS+ in IAPP and WT-like AB42	Distinct effect
C	25	0.0415285	0.493227	24	WT-like	AB	-2.12326	0.325489	19	NS_dec	IAPP	AB42 = 24	IAPP = 19	NS- in IAPP and NS+ in AB42	Distinct effect
C	26	-1.45217	0.492246	25	NS_dec	AB	-0.75482	0.2362	20	NS_dec	IAPP	AB42 = 25	IAPP = 20	NS- IAPP and AB42	NS- IAPP and AB42
C	27	-1.13363	0.485332	26	NS_dec	AB	0.280276	0.24396	21	WT-like	IAPP	AB42 = 26	IAPP = 21	NS+ in IAPP and NS- in AB42	Distinct effect
C	28	-0.032866	0.867952	27	WT-like	AB	-3.99062	1.51068	22	NS_dec	IAPP	AB42 = 27	IAPP = 22	NS- in IAPP and NS+ in AB42	Distinct effect
C	29	0.730841	0.457766	28	WT-like	AB	-1.3815	0.311494	23	NS_dec	IAPP	AB42 = 28	IAPP = 23	NS- in IAPP and NS+ in AB42	Distinct effect
C	30	-1.26086	0.480798	29	NS_dec	AB	0.091158	0.224226	24	WT-like	IAPP	AB42 = 29	IAPP = 24	NS+ in IAPP and NS- in AB42	Distinct effect
C	31	-2.6638	0.671027	30	NS_dec	AB	-2.00739	0.473922	25	NS_dec	IAPP	AB42 = 30	IAPP = 25	NS- IAPP and AB42	NS- IAPP and AB42
C	32	-1.44091	0.476994	31	NS_dec	AB	0.782413	0.186399	26	NS_inc	IAPP	AB42 = 31	IAPP = 26	NS+ in IAPP and NS- in AB42	Distinct effect
C	33	-4.53248	0.829441	32	NS_dec	AB	0.480312	0.184131	27	NS_inc	IAPP	AB42 = 32	IAPP = 27	NS+ in IAPP and NS- in AB42	Distinct effect
C	34	-2.73847	0.793767	33	NS_dec	AB	-2.39495	0.335941	28	NS_dec	IAPP	AB42 = 33	IAPP = 28	NS- IAPP and AB42	NS- IAPP and AB42
C	36	-4.48136	0.598226	34	NS_dec	AB	-2.96147	0.530305	30	NS_dec	IAPP	AB42 = 34	IAPP = 30	NS- IAPP and AB42	NS- IAPP and AB42
C	37	-4.25403	0.55454	35	NS_dec	AB	-3.15955	0.42931	31	NS_dec	IAPP	AB42 = 35	IAPP = 31	NS- IAPP and AB42	NS- IAPP and AB42
C	38	-2.95404	0.516393	36	NS_dec	AB	-0.519014	0.233608	32	NS_dec	IAPP	AB42 = 36	IAPP = 32	NS- IAPP and AB42	NS- IAPP and AB42
C	39	-2.03284	0.714684	37	NS_dec	AB	-0.369739	0.203792	33	NS_dec	IAPP	AB42 = 37	IAPP = 33	NS- IAPP and AB42	NS- IAPP and AB42
C	40	0.371549	0.45828	38	WT-like	AB	-0.743115	0.229496	34	NS_dec	IAPP	AB42 = 38	IAPP = 34	NS- in IAPP and NS+ in AB42	Distinct effect
C	41	-3.45558	0.653851	39	NS_dec	AB	-1.09819	0.288551	35	NS_dec	IAPP	AB42 = 39	IAPP = 35	NS- IAPP and AB42	NS- IAPP and AB42
C	43	-0.327524	0.477117	41	WT-like	AB	-1.24467	0.296503	36	NS_dec	IAPP	AB42 = 41	IAPP = 36	NS- in IAPP and NS+ in AB42	Distinct effect
D	2	-0.659483	0.471891	1	WT-like	AB	-1.33837	0.398281	1	NS_dec	IAPP	AB42 = 1	IAPP = 1	NS- in IAPP and NS+ in AB42	Distinct effect
D	3	-3.29642	0.559449	2	NS_dec	AB	-1.39873	0.436205	2	NS_dec	IAPP	AB42 = 2	IAPP = 2	NS- IAPP and AB42	NS- IAPP and AB42
D	9	0.362776	0.467517	8	WT-like	AB	-1.77997	0.415516	3	NS_dec	IAPP	AB42 = 8	IAPP = 3	NS- in IAPP and NS+ in AB42	Distinct effect
D	10	0.357847	0.525849	9	WT-like	AB	-2.70748	0.624776	4	NS_dec	IAPP	AB42 = 9	IAPP = 4	NS- in IAPP and NS+ in AB42	Distinct effect
D	11	-0.865075	0.535902	10	WT-like	AB	-1.02325	0.355077	5	NS_dec	IAPP	AB42 = 10	IAPP = 5	NS- in IAPP and NS+ in AB42	Distinct effect
D	12	0.0620759	0.467009	11	WT-like	AB	-1.91047	0.477391	6	NS_dec	IAPP	AB42 = 11	IAPP = 6	NS- in IAPP and NS+ in AB42	Distinct effect
D	13	-2.05185	0.492713	12	NS_dec	AB	-1.07184	0.350522	7	NS_dec	IAPP	AB42 = 12	IAPP = 7	NS- IAPP and AB42	NS- IAPP and AB42
D	14	-0.325808	0.471376	13	WT-like	AB	-2.10715	0.56854	8	NS_dec	IAPP	AB42 = 13	IAPP = 8	NS- in IAPP and NS+ in AB42	Distinct effect
D	15	-1.5767	1.80554	14	WT-like	AB	-0.702645	0.252334	9	NS_dec	IAPP	AB42 = 14	IAPP = 9	NS- in IAPP and NS+ in AB42	Distinct effect
D	16	-2.64743	0.933659	15	NS_dec	AB	-1.24595	0.248903	10	NS_dec	IAPP	AB42 = 15	IAPP = 10	NS- IAPP and AB42	NS- IAPP and AB42
D	17	-1.52981	0.503198	16	NS_dec	AB	-0.354372	0.225674	11	WT-like	IAPP	AB42 = 16	IAPP = 11	NS+ in IAPP and NS- in AB42	Distinct effect
D	18	-1.27944	0.515609	17	NS_dec	AB	-0.213225	0.301788	12	WT-like	IAPP	AB42 = 17	IAPP = 12	NS+ in IAPP and NS- in AB42	Distinct effect
D	19	-0.315596	0.640765	18	WT-like	AB	-0.711196	0.263901	13	NS_dec	IAPP	AB42 = 18	IAPP = 13	NS- in IAPP and NS+ in AB42	Distinct effect
D	20	0.0745188	0.580406	19	WT-like	AB	-2.10483	0.326342	14	NS_dec	IAPP	AB42 = 19	IAPP = 14	NS- in IAPP and NS+ in AB42	Distinct effect
D	21	0.201273	0.457223	20	WT-like	AB	-1.1569	0.376957	15	NS_dec	IAPP	AB42 = 20	IAPP = 15	NS- in IAPP and NS+ in AB42	Distinct effect
D	22	-1.54612	0.469278	21	NS_dec	AB	-1.05208	0.293515	16	NS_dec	IAPP	AB42 = 21	IAPP = 16	NS- IAPP and AB42	NS- IAPP and AB42
D	23	-2.84679	0.64708	22	NS_dec	AB	0.931242	0.215372	17	NS_inc	IAPP	AB42 = 22	IAPP = 17	NS+ in IAPP and NS- in AB42	Distinct effect
D	24	-2.84679	0.64708	23	NS_dec	AB	-1.77183	0.417785	18	NS_dec	IAPP	AB42 = 23	IAPP = 18	NS- IAPP and AB42	NS- IAPP and AB42
D	25	-4.29454	0.717147	24	NS_dec	AB	-1.54722	0.339375	19	NS_dec	IAPP	AB42 = 24	IAPP = 19	NS- IAPP and AB42	NS- IAPP and AB42
D	26	-1.41561	0.470174	25	NS_dec	AB	-1.43875	0.281352	20	NS_dec	IAPP	AB42 = 25	IAPP = 20	NS- IAPP and AB42	NS- IAPP and AB42
D	27	0.2354	0.467833	26	WT-like	AB	-1.32566	0.305847	21	NS_dec	IAPP	AB42 = 26	IAPP = 21	NS- in IAPP and NS+ in AB42	Distinct effect
D	28	-4.13718	0.656059	27	NS_dec	AB	-1.38857	0.47441	22	NS_dec	IAPP	AB42 = 27	IAPP = 22	NS- IAPP and AB42	NS- IAPP and AB42
D	29	-5.3208	0.775137	28	NS_dec	AB	-3.59339	0.940946	23	NS_dec	IAPP	AB42 = 28	IAPP = 23	NS- IAPP and AB42	NS- IAPP and AB42
D	30	-2.5594	0.524504	29	NS_dec	AB	-2.17867	0.401319	24	NS_dec	IAPP	AB42 = 29	IAPP = 24	NS- IAPP and AB42	NS- IAPP and AB42
D	31	-4.31453	0.654566	30	NS_dec	AB	-3.42703	0.81125	25	NS_dec	IAPP	AB42 = 30	IAPP = 25	NS- IAPP and AB42	NS- IAPP and AB42
D	32	-4.07916	1.12314	31	NS_dec	AB	0.787772	0.200023	26	NS_inc	IAPP	AB42 = 31	IAPP = 26	NS+ in IAPP and NS- in AB42	Distinct effect
D	33	-5.16476	0.779312	32	NS_dec	AB	0.335541	0.196254	27	WT-like	IAPP	AB42 = 32	IAPP = 27	NS+ in IAPP and NS- in AB42	Distinct effect
D	34	-3.83669	0.770022	33	NS_dec	AB	-3.402	0.566184	28	NS_dec	IAPP	AB42 = 33	IAPP = 28	NS- IAPP and AB42	NS- IAPP and AB42
D	36	-4.4192	0.587194	34	NS_dec	AB	-1.63724	0.275206	30	NS_dec	IAPP	AB42 = 34	IAPP = 30	NS- IAPP and AB42	NS- IAPP and AB42
D	37	-4.07175	0.876464	35	NS_dec	AB	-2.76774	0.414336	31	NS_dec	IAPP	AB42 = 35	IAPP = 31	NS- IAPP and AB42	NS- IAPP and AB42
D	38	-3.67807	0.673978	36	NS_dec	AB	-1.90077	0.321707	32	NS_dec	IAPP	AB42 = 36	IAPP = 32	NS- IAPP and AB42	NS- IAPP and AB42
D	39	-3.87772	0.624095	37	NS_dec	AB	-1.04133	0.24988	33	NS_dec	IAPP	AB42 = 37	IAPP = 33	NS- IAPP and AB42	NS- IAPP and AB42
D	40	-2.10962	0.490913	38	NS_dec	AB	-1.18269	0.276418	34	NS_dec	IAPP	AB42 = 38	IAPP = 34	NS- IAPP and AB42	NS- IAPP and AB42
D	41	-3.30342	1.61695	39	NS_dec	AB	-0.0225653	0.21596	35	WT-like	IAPP	AB42 = 39	IAPP = 35	NS+ in IAPP and NS- in AB42	Distinct effect
D	43	-4.36354	1.41831	41	NS_dec	AB	0.137061	0.255826	36	WT-like	IAPP	AB42 = 41	IAPP = 36	NS+ in IAPP and NS- in AB42	Distinct effect
E	2	-0.96449	0.524309	1	NS_dec	AB	-0.430178	0.23398	1	NS_dec	IAPP	AB42 = 1	IAPP = 1	NS- IAPP and AB42	NS- IAPP and AB42
E	3	-0.911374	0.482098	2	NS_dec	AB	-2.07599	0.411722	2	NS_dec	IAPP	AB42 = 2	IAPP = 2	NS- IAPP and AB42	NS- IAPP and AB42
E	9	-0.458255	0.462709	8	WT-like	AB	-1.6819	0.23803	3	NS_dec	IAPP	AB42 = 8	IAPP = 3	NS- in IAPP and NS+ in AB42	Distinct effect
E	10	-0.107767	0.463928	9	WT-like	AB	-1.99233	0.365537	4	NS_dec	IAPP	AB42 = 9	IAPP = 4	NS- in IAPP and NS+ in AB42	Distinct effect
E	11	-0.296965	0.485634	10	WT-like	AB	-1.6163	0.277398	5	NS_dec	IAPP	AB42 = 10	IAPP = 5	NS- in IAPP and NS+ in AB42	Distinct effect
E	12	-0.296965	0.485634	11	WT-like	AB	-4.37286	0.931887	6	NS_dec	IAPP	AB42 = 11	IAPP = 6	NS- in IAPP and NS+ in AB42	Distinct effect
E	13	-1.37686	0.466455	12	NS_dec	AB	-3.38606	0.767791	7	NS_dec	IAPP	AB42 = 12	IAPP = 7	NS- IAPP and AB42	NS- IAPP and AB42
E	14	0.432319	0.45669	13	WT-like	AB	-2.07592	0.419028	8	NS_dec	IAPP	AB42 = 13	IAPP = 8	NS- in IAPP and NS+ in AB42	Distinct effect
E	15	-1.61389	0.47357	14	NS_dec	AB	-1.32057	0.294381	9	NS_dec	IAPP	AB42 = 14	IAPP = 9	NS- IAPP and AB42	NS- IAPP and AB42
E	16	-0.546254	0.462579	15	WT-like	AB	-2.00566	0.365608	10	NS_dec	IAPP	AB42 = 15	IAPP = 10	NS- in IAPP and NS+ in AB42	Distinct effect
E	17	-2.47437	0.635445	16	NS_dec	AB	-0.525129	0.212809	11	NS_dec	IAPP	AB42 = 16	IAPP = 11	NS- IAPP and AB42	NS- IAPP and AB42
E	18	-0.330181	0.626149	17	WT-like	AB	0.982314	0.187721	12	NS_inc	IAPP	AB42 = 17	IAPP = 12	NS+ in IAPP and WT-like AB42	Distinct effect
E	19	-2.44244	0.504687	18	NS_dec	AB	0.163541	0.236286	13	WT-like	IAPP	AB42 = 18	IAPP = 13	NS+ in IAPP and NS- in AB42	Distinct effect
E	20	0.938699	0.458384	19	NS_inc	AB	-1.59617	0.282897	14	NS_dec	IAPP	AB42 = 19	IAPP = 14	NS- in IAPP and NS+ in AB42	Distinct effect
E	21	-0.577785	0.46682	20	WT-like	AB	-1.59462	0.269885	15	NS_dec	IAPP	AB42 = 20	IAPP = 15	NS- in IAPP and NS+ in AB42	Distinct effect
E	22	-4.26004	0.723642	21	NS_dec	AB	0.477616	0.219921	16	NS_inc	IAPP	AB42 = 21	IAPP = 16	NS+ in IAPP and NS- in AB42	Distinct effect
E	23	-4.26004	0.723642	22	NS_dec	AB	-1.68343	0.352967	17	NS_dec	IAPP	AB42 = 22	IAPP = 17	NS- IAPP and AB42	NS- IAPP and AB42
E	24	-4.08378	0.624173	23	NS_dec	AB	-2.95254	0.500985	18	NS_dec	IAPP	AB42 = 23	IAPP = 18	NS- IAPP and AB42	NS- IAPP and AB42
E	25	-4.58669	0.923406	24	NS_dec	AB	1.14867	0.205563	19	NS_inc	IAPP	AB42 = 24	IAPP = 19	NS+ in IAPP and NS- in AB42	Distinct effect
E	26	-1.13119	0.712568	25	WT-like	AB	-1.67906	0.321169	20	NS_dec	IAPP	AB42 = 25	IAPP = 20	NS- in IAPP and NS+ in AB42	Distinct effect
E	27	-0.332926	0.468842	26	WT-like	AB	-2.17583	0.612104	21	NS_dec	IAPP	AB42 = 26	IAPP = 21	NS- in IAPP and NS+ in AB42	Distinct effect
E	28	-4.37503	0.857623	27	NS_dec	AB	-4.02409	1.38777	22	NS_dec	IAPP	AB42 = 27	IAPP = 22	NS- IAPP and AB42	NS- IAPP and AB42
E	29	-3.48586	1.5665	28	NS_dec	AB	-1.74742	0.324073	23	NS_dec	IAPP	AB42 = 28	IAPP = 23	NS- IAPP and AB42	NS- IAPP and AB42
E	30	-2.439	1.2045	29	NS_dec	AB	-2.28904	0.370857	24	NS_dec	IAPP	AB42 = 29	IAPP = 24	NS- IAPP and AB42	NS- IAPP and AB42
E	31	-4.50032	0.782529	30	NS_dec	AB	-3.2556	0.597612	25	NS_dec	IAPP	AB42 = 30	IAPP = 25	NS- IAPP and AB42	NS- IAPP and AB42
E	32	-4.11037	0.804862	31	NS_dec	AB	0.820641	0.211176	26	NS_inc	IAPP	AB42 = 31	IAPP = 26	NS+ in IAPP and NS- in AB42	Distinct effect
E	33	-4.20348	0.702412	32	NS_dec	AB	-2.55671	0.323404	27	NS_dec	IAPP	AB42 = 32	IAPP = 27	NS- IAPP and AB42	NS- IAPP and AB42
E	34	-3.53835	4.22695	33	WT-like	AB	-2.43117	0.369172	28	NS_dec	IAPP	AB42 = 33	IAPP = 28	NS- in IAPP and NS+ in AB42	Distinct effect
E	36	-4.25108	1.26365	34	NS_dec	AB	-2.78888	0.388069	30	NS_dec	IAPP	AB42 = 34	IAPP = 30	NS- IAPP and AB42	NS- IAPP and AB42
E	37	-5.13521	3.04455	35	WT-like	AB	-1.73026	0.298357	31	NS_dec	IAPP	AB42 = 35	IAPP = 31	NS- in IAPP and NS+ in AB42	Distinct effect
E	38	-4.17991	0.583692	36	NS_dec	AB	-0.406239	0.221071	32	NS_dec	IAPP	AB42 = 36	IAPP = 32	NS- IAPP and AB42	NS- IAPP and AB42
E	39	-4.49991	0.734774	37	NS_dec	AB	-0.901847	0.234093	33	NS_dec	IAPP	AB42 = 37	IAPP = 33	NS- IAPP and AB42	NS- IAPP and AB42
E	40	-1.38262	0.513778	38	NS_dec	AB	-0.557359	0.233542	34	NS_dec	IAPP	AB42 = 38	IAPP = 34	NS- IAPP and AB42	NS- IAPP and AB42
E	41	-4.0724	1.29655	39	NS_dec	AB	-1.56976	0.280668	35	NS_dec	IAPP	AB42 = 39	IAPP = 35	NS- IAPP and AB42	NS- IAPP and AB42
E	43	-4.31868	0.618517	41	NS_dec	AB	-0.278918	0.221072	36	WT-like	IAPP	AB42 = 41	IAPP = 36	NS+ in IAPP and NS- in AB42	Distinct effect
F	2	1.16508	0.495588	1	NS_inc	AB	-0.642976	0.2661	1	NS_dec	IAPP	AB42 = 1	IAPP = 1	NS- in IAPP and NS+ in AB42	Distinct effect
F	3	-2.37567	1.26262	2	NS_dec	AB	-1.47431	0.324548	2	NS_dec	IAPP	AB42 = 2	IAPP = 2	NS- IAPP and AB42	NS- IAPP and AB42
F	9	-1.58448	0.706636	8	NS_dec	AB	-2.02877	0.527884	3	NS_dec	IAPP	AB42 = 8	IAPP = 3	NS- IAPP and AB42	NS- IAPP and AB42
F	10	-0.315628	0.570097	9	WT-like	AB	-2.1389	0.508771	4	NS_dec	IAPP	AB42 = 9	IAPP = 4	NS- in IAPP and NS+ in AB42	Distinct effect
F	11	1.13212	0.456888	10	NS_inc	AB	-3.16903	0.795523	5	NS_dec	IAPP	AB42 = 10	IAPP = 5	NS- in IAPP and NS+ in AB42	Distinct effect
F	12	-0.690198	0.592632	11	WT-like	AB	-0.476274	0.396251	6	WT-like	IAPP	AB42 = 11	IAPP = 6	WT-like in IAPP and AB42	WT-like in IAPP and AB42
F	13	-0.621253	0.670718	12	WT-like	AB	-1.24547	0.311945	7	NS_dec	IAPP	AB42 = 12	IAPP = 7	NS- in IAPP and NS+ in AB42	Distinct effect
F	14	2.47699	0.503076	13	NS_inc	AB	-1.10274	0.310965	8	NS_dec	IAPP	AB42 = 13	IAPP = 8	NS- in IAPP and NS+ in AB42	Distinct effect
F	15	-1.82696	0.581478	14	NS_dec	AB	-1.69778	0.4598	9	NS_dec	IAPP	AB42 = 14	IAPP = 9	NS- IAPP and AB42	NS- IAPP and AB42
F	16	-3.93669	0.641469	15	NS_dec	AB	0.242007	0.204972	10	WT-like	IAPP	AB42 = 15	IAPP = 10	NS+ in IAPP and NS- in AB42	Distinct effect
F	17	-5.15559	2.35789	16	NS_dec	AB	1.60606	0.189103	11	NS_inc	IAPP	AB42 = 16	IAPP = 11	NS+ in IAPP and NS- in AB42	Distinct effect
F	18	-3.85348	0.753446	17	NS_dec	AB	2.08229	0.204576	12	NS_inc	IAPP	AB42 = 17	IAPP = 12	NS+ in IAPP and NS- in AB42	Distinct effect
F	19	-0.903847	0.510842	18	WT-like	AB	2.31831	0.196373	13	NS_inc	IAPP	AB42 = 18	IAPP = 13	NS+ in IAPP and WT-like AB42	Distinct effect
F	21	-0.903847	0.510842	20	WT-like	AB	2.08435	0.181436	15	NS_inc	IAPP	AB42 = 20	IAPP = 15	NS+ in IAPP and WT-like AB42	Distinct effect
F	22	-5.23014	0.798087	21	NS_dec	AB	0.865724	0.202082	16	NS_inc	IAPP	AB42 = 21	IAPP = 16	NS+ in IAPP and NS- in AB42	Distinct effect
F	23	-4.24155	0.850703	22	NS_dec	AB	2.24194	0.202165	17	NS_inc	IAPP	AB42 = 22	IAPP = 17	NS+ in IAPP and NS- in AB42	Distinct effect
F	24	-2.07828	0.527626	23	NS_dec	AB	0.434239	0.211529	18	NS_inc	IAPP	AB42 = 23	IAPP = 18	NS+ in IAPP and NS- in AB42	Distinct effect
F	25	-1.54704	0.491802	24	NS_dec	AB	-2.22228	0.375542	19	NS_dec	IAPP	AB42 = 24	IAPP = 19	NS- IAPP and AB42	NS- IAPP and AB42
F	26	0.473633	0.457898	25	WT-like	AB	1.13564	0.237955	20	NS_inc	IAPP	AB42 = 25	IAPP = 20	NS+ in IAPP and WT-like AB42	Distinct effect
F	27	0.498621	0.480791	26	WT-like	AB	0.963614	0.241283	21	NS_inc	IAPP	AB42 = 26	IAPP = 21	NS+ in IAPP and WT-like AB42	Distinct effect
F	29	-1.39369	0.483801	28	NS_dec	AB	-1.35823	0.266766	23	NS_dec	IAPP	AB42 = 28	IAPP = 23	NS- IAPP and AB42	NS- IAPP and AB42
F	30	-3.5914	0.56932	29	NS_dec	AB	-1.47184	0.318941	24	NS_dec	IAPP	AB42 = 29	IAPP = 24	NS- IAPP and AB42	NS- IAPP and AB42
F	31	-1.8551	0.734836	30	NS_dec	AB	-0.481679	0.245895	25	NS_dec	IAPP	AB42 = 30	IAPP = 25	NS- IAPP and AB42	NS- IAPP and AB42
F	32	-5.12238	0.865099	31	NS_dec	AB	-0.387741	0.207392	26	NS_dec	IAPP	AB42 = 31	IAPP = 26	NS- IAPP and AB42	NS- IAPP and AB42
F	33	-2.99529	0.595533	32	NS_dec	AB	-0.923944	0.230388	27	NS_dec	IAPP	AB42 = 32	IAPP = 27	NS- IAPP and AB42	NS- IAPP and AB42
F	34	-4.95797	0.651039	33	NS_dec	AB	0.482291	0.219252	28	NS_inc	IAPP	AB42 = 33	IAPP = 28	NS+ in IAPP and NS- in AB42	Distinct effect
F	36	-3.47767	0.86602	34	NS_dec	AB	-0.789301	0.231994	30	NS_dec	IAPP	AB42 = 34	IAPP = 30	NS- IAPP and AB42	NS- IAPP and AB42
F	37	-5.05765	1.00084	35	NS_dec	AB	0.149998	0.199938	31	WT-like	IAPP	AB42 = 35	IAPP = 31	NS+ in IAPP and NS- in AB42	Distinct effect
F	38	-2.46073	0.504484	36	NS_dec	AB	-0.67656	0.260016	32	NS_dec	IAPP	AB42 = 36	IAPP = 32	NS- IAPP and AB42	NS- IAPP and AB42
F	39	-4.17946	0.587713	37	NS_dec	AB	-1.61933	0.236095	33	NS_dec	IAPP	AB42 = 37	IAPP = 33	NS- IAPP and AB42	NS- IAPP and AB42
F	40	-1.56994	0.51049	38	NS_dec	AB	0.539856	0.216331	34	NS_inc	IAPP	AB42 = 38	IAPP = 34	NS+ in IAPP and NS- in AB42	Distinct effect
F	41	-1.97019	0.501229	39	NS_dec	AB	0.0227861	0.257333	35	WT-like	IAPP	AB42 = 39	IAPP = 35	NS+ in IAPP and NS- in AB42	Distinct effect
F	43	-0.223181	0.469835	41	WT-like	AB	0.22659	0.295582	36	WT-like	IAPP	AB42 = 41	IAPP = 36	WT-like in IAPP and AB42	WT-like in IAPP and AB42
G	2	-0.0288699	0.711421	1	WT-like	AB	-0.040514	0.182547	1	WT-like	IAPP	AB42 = 1	IAPP = 1	WT-like in IAPP and AB42	WT-like in IAPP and AB42
G	3	0.816608	0.457246	2	WT-like	AB	-1.22909	0.211476	2	NS_dec	IAPP	AB42 = 2	IAPP = 2	NS- in IAPP and NS+ in AB42	Distinct effect
G	9	0.287808	0.475004	8	WT-like	AB	-0.973556	0.206299	3	NS_dec	IAPP	AB42 = 8	IAPP = 3	NS- in IAPP and NS+ in AB42	Distinct effect
G	10	0.287808	0.475004	9	WT-like	AB	-1.15882	0.211218	4	NS_dec	IAPP	AB42 = 9	IAPP = 4	NS- in IAPP and NS+ in AB42	Distinct effect
G	11	-0.378515	0.59819	10	WT-like	AB	-1.2554	0.215151	5	NS_dec	IAPP	AB42 = 10	IAPP = 5	NS- in IAPP and NS+ in AB42	Distinct effect
G	12	0.979998	0.456728	11	NS_inc	AB	-0.705893	0.198787	6	NS_dec	IAPP	AB42 = 11	IAPP = 6	NS- in IAPP and NS+ in AB42	Distinct effect
G	13	0.345936	0.459467	12	WT-like	AB	0.677956	0.179776	7	NS_inc	IAPP	AB42 = 12	IAPP = 7	NS+ in IAPP and WT-like AB42	Distinct effect
G	14	0.345047	0.457994	13	WT-like	AB	1.00967	0.185522	8	NS_inc	IAPP	AB42 = 13	IAPP = 8	NS+ in IAPP and WT-like AB42	Distinct effect
G	15	0.176614	0.465021	14	WT-like	AB	0.313838	0.190539	9	WT-like	IAPP	AB42 = 14	IAPP = 9	WT-like in IAPP and AB42	WT-like in IAPP and AB42
G	16	-1.02496	0.525935	15	NS_dec	AB	0.450334	0.182333	10	NS_inc	IAPP	AB42 = 15	IAPP = 10	NS+ in IAPP and NS- in AB42	Distinct effect
G	17	-0.647607	0.489137	16	WT-like	AB	1.12158	0.17162	11	NS_inc	IAPP	AB42 = 16	IAPP = 11	NS+ in IAPP and WT-like AB42	Distinct effect
G	18	-1.13847	0.489644	17	NS_dec	AB	0.623736	0.182936	12	NS_inc	IAPP	AB42 = 17	IAPP = 12	NS+ in IAPP and NS- in AB42	Distinct effect
G	19	2.55859	0.866885	18	NS_inc	AB	0.918991	0.17714	13	NS_inc	IAPP	AB42 = 18	IAPP = 13	NS+ in IAPP and AB42	NS+ in IAPP and AB42
G	20	0.533775	0.512086	19	WT-like	AB	-0.774704	0.193328	14	NS_dec	IAPP	AB42 = 19	IAPP = 14	NS- in IAPP and NS+ in AB42	Distinct effect
G	21	0.832345	0.469677	20	WT-like	AB	-0.145718	0.188653	15	WT-like	IAPP	AB42 = 20	IAPP = 15	WT-like in IAPP and AB42	WT-like in IAPP and AB42
G	22	1.30714	0.583472	21	NS_inc	AB	-0.865913	0.198159	16	NS_dec	IAPP	AB42 = 21	IAPP = 16	NS- in IAPP and NS+ in AB42	Distinct effect
G	23	1.63727	0.468159	22	NS_inc	AB	-1.72089	0.224684	17	NS_dec	IAPP	AB42 = 22	IAPP = 17	NS- in IAPP and NS+ in AB42	Distinct effect
G	24	0.329182	0.466651	23	WT-like	AB	-0.504864	0.190008	18	NS_dec	IAPP	AB42 = 23	IAPP = 18	NS- in IAPP and NS+ in AB42	Distinct effect
G	25	0.67048	0.456936	24	WT-like	AB	-0.223425	0.211134	19	WT-like	IAPP	AB42 = 24	IAPP = 19	WT-like in IAPP and AB42	WT-like in IAPP and AB42
G	26	0.67048	0.456936	25	WT-like	AB	0.421894	0.178865	20	NS_inc	IAPP	AB42 = 25	IAPP = 20	NS+ in IAPP and WT-like AB42	Distinct effect
G	27	0.675246	0.572653	26	WT-like	AB	-2.79384	0.344328	21	NS_dec	IAPP	AB42 = 26	IAPP = 21	NS- in IAPP and NS+ in AB42	Distinct effect
G	28	-0.926301	0.541809	27	WT-like	AB	-3.35912	0.459504	22	NS_dec	IAPP	AB42 = 27	IAPP = 22	NS- in IAPP and NS+ in AB42	Distinct effect
G	30	-0.660919	0.465094	29	WT-like	AB	-0.41261	0.174836	24	NS_dec	IAPP	AB42 = 29	IAPP = 24	NS- in IAPP and NS+ in AB42	Distinct effect
G	31	-1.91623	0.647262	30	NS_dec	AB	-2.39116	0.319701	25	NS_dec	IAPP	AB42 = 30	IAPP = 25	NS- IAPP and AB42	NS- IAPP and AB42
G	32	-2.31303	0.639214	31	NS_dec	AB	-0.0714322	0.171404	26	WT-like	IAPP	AB42 = 31	IAPP = 26	NS+ in IAPP and NS- in AB42	Distinct effect
G	33	-3.63783	0.573072	32	NS_dec	AB	-2.25385	0.210985	27	NS_dec	IAPP	AB42 = 32	IAPP = 27	NS- IAPP and AB42	NS- IAPP and AB42
G	34	-3.63783	0.573072	33	NS_dec	AB	-1.73149	0.193698	28	NS_dec	IAPP	AB42 = 33	IAPP = 28	NS- IAPP and AB42	NS- IAPP and AB42
G	36	-4.18166	0.642374	34	NS_dec	AB	-2.49526	0.307811	30	NS_dec	IAPP	AB42 = 34	IAPP = 30	NS- IAPP and AB42	NS- IAPP and AB42
G	37	-4.09838	1.06296	35	NS_dec	AB	-1.74434	0.199368	31	NS_dec	IAPP	AB42 = 35	IAPP = 31	NS- IAPP and AB42	NS- IAPP and AB42
G	39	-2.28832	0.697688	37	NS_dec	AB	0.487692	0.165638	33	NS_inc	IAPP	AB42 = 37	IAPP = 33	NS+ in IAPP and NS- in AB42	Distinct effect
G	40	-2.28832	0.697688	38	NS_dec	AB	-0.222031	0.173211	34	WT-like	IAPP	AB42 = 38	IAPP = 34	NS+ in IAPP and NS- in AB42	Distinct effect
G	41	-4.10347	0.698184	39	NS_dec	AB	0.592654	0.172465	35	NS_inc	IAPP	AB42 = 39	IAPP = 35	NS+ in IAPP and NS- in AB42	Distinct effect
G	43	-3.02901	0.498708	41	NS_dec	AB	0.690513	0.178426	36	NS_inc	IAPP	AB42 = 41	IAPP = 36	NS+ in IAPP and NS- in AB42	Distinct effect
H	2	0.488489	0.464126	1	WT-like	AB	-0.412243	0.306554	1	WT-like	IAPP	AB42 = 1	IAPP = 1	WT-like in IAPP and AB42	WT-like in IAPP and AB42
H	3	0.352773	0.460756	2	WT-like	AB	-3.11438	0.823741	2	NS_dec	IAPP	AB42 = 2	IAPP = 2	NS- in IAPP and NS+ in AB42	Distinct effect
H	9	-3.34039	4.57014	8	WT-like	AB	-1.98378	0.453447	3	NS_dec	IAPP	AB42 = 8	IAPP = 3	NS- in IAPP and NS+ in AB42	Distinct effect
H	10	1.05972	0.467864	9	NS_inc	AB	-1.89078	0.423692	4	NS_dec	IAPP	AB42 = 9	IAPP = 4	NS- in IAPP and NS+ in AB42	Distinct effect
H	11	0.827621	0.457579	10	NS_inc	AB	-0.898974	0.503081	5	NS_dec	IAPP	AB42 = 10	IAPP = 5	NS- in IAPP and NS+ in AB42	Distinct effect
H	12	1.31969	0.631951	11	NS_inc	AB	-2.41052	0.541404	6	NS_dec	IAPP	AB42 = 11	IAPP = 6	NS- in IAPP and NS+ in AB42	Distinct effect
H	13	0.718954	0.458293	12	WT-like	AB	-0.908486	0.38337	7	NS_dec	IAPP	AB42 = 12	IAPP = 7	NS- in IAPP and NS+ in AB42	Distinct effect
H	14	0.718954	0.458293	13	WT-like	AB	-3.04696	0.948216	8	NS_dec	IAPP	AB42 = 13	IAPP = 8	NS- in IAPP and NS+ in AB42	Distinct effect
H	15	0.718954	0.458293	14	WT-like	AB	-0.134607	0.264507	9	WT-like	IAPP	AB42 = 14	IAPP = 9	WT-like in IAPP and AB42	WT-like in IAPP and AB42
H	16	-0.814016	0.489904	15	WT-like	AB	-1.31946	0.334633	10	NS_dec	IAPP	AB42 = 15	IAPP = 10	NS- in IAPP and NS+ in AB42	Distinct effect
H	17	0.931999	0.482131	16	NS_inc	AB	0.868143	0.219602	11	NS_inc	IAPP	AB42 = 16	IAPP = 11	NS+ in IAPP and AB42	NS+ in IAPP and AB42
H	18	0.394185	0.458004	17	WT-like	AB	1.06132	0.21537	12	NS_inc	IAPP	AB42 = 17	IAPP = 12	NS+ in IAPP and WT-like AB42	Distinct effect
H	19	-2.1412	0.801093	18	NS_dec	AB	0.159067	0.295649	13	WT-like	IAPP	AB42 = 18	IAPP = 13	NS+ in IAPP and NS- in AB42	Distinct effect
H	20	1.73426	0.463177	19	NS_inc	AB	0.673691	0.25565	14	NS_inc	IAPP	AB42 = 19	IAPP = 14	NS+ in IAPP and AB42	NS+ in IAPP and AB42
H	21	-0.124089	0.469376	20	WT-like	AB	0.788931	0.246478	15	NS_inc	IAPP	AB42 = 20	IAPP = 15	NS+ in IAPP and WT-like AB42	Distinct effect
H	22	-2.70305	0.652558	21	NS_dec	AB	0.107336	0.290133	16	WT-like	IAPP	AB42 = 21	IAPP = 16	NS+ in IAPP and NS- in AB42	Distinct effect
H	24	-0.472152	0.471488	23	WT-like	AB	0.967812	0.214862	18	NS_inc	IAPP	AB42 = 23	IAPP = 18	NS+ in IAPP and WT-like AB42	Distinct effect
H	25	-2.7812	1.00956	24	NS_dec	AB	-0.233282	0.266316	19	WT-like	IAPP	AB42 = 24	IAPP = 19	NS+ in IAPP and NS- in AB42	Distinct effect
H	26	0.860352	0.458166	25	NS_inc	AB	0.438281	0.272821	20	WT-like	IAPP	AB42 = 25	IAPP = 20	WT-like in IAPP and NS+ AB42	Distinct effect
H	27	1.17038	0.457591	26	NS_inc	AB	-1.61878	0.354824	21	NS_dec	IAPP	AB42 = 26	IAPP = 21	NS- in IAPP and NS+ in AB42	Distinct effect
H	28	-2.49066	0.556261	27	NS_dec	AB	-2.04223	0.442154	22	NS_dec	IAPP	AB42 = 27	IAPP = 22	NS- IAPP and AB42	NS- IAPP and AB42
H	29	-2.49988	0.783413	28	NS_dec	AB	-1.33223	0.404442	23	NS_dec	IAPP	AB42 = 28	IAPP = 23	NS- IAPP and AB42	NS- IAPP and AB42
H	30	-2.18774	0.51443	29	NS_dec	AB	-1.27565	0.393009	24	NS_dec	IAPP	AB42 = 29	IAPP = 24	NS- IAPP and AB42	NS- IAPP and AB42
H	31	-6.20542	1.5697	30	NS_dec	AB	-1.46833	0.413276	25	NS_dec	IAPP	AB42 = 30	IAPP = 25	NS- IAPP and AB42	NS- IAPP and AB42
H	32	1.85864	0.457364	31	NS_inc	AB	0.937246	0.256632	26	NS_inc	IAPP	AB42 = 31	IAPP = 26	NS+ in IAPP and AB42	NS+ in IAPP and AB42
H	33	-4.63103	0.878342	32	NS_dec	AB	0.365955	0.232086	27	WT-like	IAPP	AB42 = 32	IAPP = 27	NS+ in IAPP and NS- in AB42	Distinct effect
H	34	-4.14631	2.76705	33	WT-like	AB	-1.59992	0.369808	28	NS_dec	IAPP	AB42 = 33	IAPP = 28	NS- in IAPP and NS+ in AB42	Distinct effect
H	36	-3.27115	0.578683	34	NS_dec	AB	-0.483768	0.254602	30	NS_dec	IAPP	AB42 = 34	IAPP = 30	NS- IAPP and AB42	NS- IAPP and AB42
H	37	-3.65873	0.62184	35	NS_dec	AB	-0.649777	0.275432	31	NS_dec	IAPP	AB42 = 35	IAPP = 31	NS- IAPP and AB42	NS- IAPP and AB42
H	38	-5.26234	0.970704	36	NS_dec	AB	1.10339	0.242006	32	NS_inc	IAPP	AB42 = 36	IAPP = 32	NS+ in IAPP and NS- in AB42	Distinct effect
H	39	-3.97473	0.613245	37	NS_dec	AB	-0.583887	0.263265	33	NS_dec	IAPP	AB42 = 37	IAPP = 33	NS- IAPP and AB42	NS- IAPP and AB42
H	40	-0.27591	0.474429	38	WT-like	AB	-0.435255	0.338011	34	WT-like	IAPP	AB42 = 38	IAPP = 34	WT-like in IAPP and AB42	WT-like in IAPP and AB42
H	41	-3.24895	0.502735	39	NS_dec	AB	-0.183272	0.276604	35	WT-like	IAPP	AB42 = 39	IAPP = 35	NS+ in IAPP and NS- in AB42	Distinct effect
H	43	-0.139859	0.528075	41	WT-like	AB	-0.296385	0.288126	36	WT-like	IAPP	AB42 = 41	IAPP = 36	WT-like in IAPP and AB42	WT-like in IAPP and AB42
I	2	-2.35111	2.89248	1	WT-like	AB	-1.3	0.313879	1	NS_dec	IAPP	AB42 = 1	IAPP = 1	NS- in IAPP and NS+ in AB42	Distinct effect
I	3	-2.21497	0.709544	2	NS_dec	AB	-2.77395	0.706247	2	NS_dec	IAPP	AB42 = 2	IAPP = 2	NS- IAPP and AB42	NS- IAPP and AB42
I	9	-0.317661	0.463889	8	WT-like	AB	-3.35354	1.37597	3	NS_dec	IAPP	AB42 = 8	IAPP = 3	NS- in IAPP and NS+ in AB42	Distinct effect
I	10	0.211051	0.512029	9	WT-like	AB	-0.858683	0.422359	4	NS_dec	IAPP	AB42 = 9	IAPP = 4	NS- in IAPP and NS+ in AB42	Distinct effect
I	11	-0.358355	0.493466	10	WT-like	AB	-1.62229	0.648812	5	NS_dec	IAPP	AB42 = 10	IAPP = 5	NS- in IAPP and NS+ in AB42	Distinct effect
I	13	-3.28966	0.927336	12	NS_dec	AB	-2.13024	0.479903	7	NS_dec	IAPP	AB42 = 12	IAPP = 7	NS- IAPP and AB42	NS- IAPP and AB42
I	14	1.96465	0.456488	13	NS_inc	AB	-2.97554	0.677303	8	NS_dec	IAPP	AB42 = 13	IAPP = 8	NS- in IAPP and NS+ in AB42	Distinct effect
I	17	-2.7893	0.523146	16	NS_dec	AB	1.7642	0.197294	11	NS_inc	IAPP	AB42 = 16	IAPP = 11	NS+ in IAPP and NS- in AB42	Distinct effect
I	18	-2.94838	0.534216	17	NS_dec	AB	2.14434	0.22146	12	NS_inc	IAPP	AB42 = 17	IAPP = 12	NS+ in IAPP and NS- in AB42	Distinct effect
I	19	-3.71878	4.56148	18	WT-like	AB	3.06532	0.224439	13	NS_inc	IAPP	AB42 = 18	IAPP = 13	NS+ in IAPP and WT-like AB42	Distinct effect
I	20	-0.415853	0.632835	19	WT-like	AB	2.11152	0.19498	14	NS_inc	IAPP	AB42 = 19	IAPP = 14	NS+ in IAPP and WT-like AB42	Distinct effect
I	21	-1.41773	0.523747	20	NS_dec	AB	1.68413	0.204097	15	NS_inc	IAPP	AB42 = 20	IAPP = 15	NS+ in IAPP and NS- in AB42	Distinct effect
I	22	-3.24552	0.594482	21	NS_dec	AB	1.90942	0.202995	16	NS_inc	IAPP	AB42 = 21	IAPP = 16	NS+ in IAPP and NS- in AB42	Distinct effect
I	23	-3.55826	0.784329	22	NS_dec	AB	2.58911	0.23447	17	NS_inc	IAPP	AB42 = 22	IAPP = 17	NS+ in IAPP and NS- in AB42	Distinct effect
I	24	-0.77664	0.507878	23	WT-like	AB	0.54592	0.233402	18	NS_inc	IAPP	AB42 = 23	IAPP = 18	NS+ in IAPP and WT-like AB42	Distinct effect
I	25	-3.7053	0.592548	24	NS_dec	AB	-1.0338	0.338335	19	NS_dec	IAPP	AB42 = 24	IAPP = 19	NS- IAPP and AB42	NS- IAPP and AB42
I	26	0.545919	0.461223	25	WT-like	AB	1.69092	0.22104	20	NS_inc	IAPP	AB42 = 25	IAPP = 20	NS+ in IAPP and WT-like AB42	Distinct effect
I	27	0.488915	0.548548	26	WT-like	AB	1.05243	0.221709	21	NS_inc	IAPP	AB42 = 26	IAPP = 21	NS+ in IAPP and WT-like AB42	Distinct effect
I	28	-1.46393	0.475546	27	NS_dec	AB	-2.87236	0.583918	22	NS_dec	IAPP	AB42 = 27	IAPP = 22	NS- IAPP and AB42	NS- IAPP and AB42
I	29	0.114309	0.47089	28	WT-like	AB	-0.862871	0.312573	23	NS_dec	IAPP	AB42 = 28	IAPP = 23	NS- in IAPP and NS+ in AB42	Distinct effect
I	30	-1.75414	0.481707	29	NS_dec	AB	0.50884	0.211415	24	NS_inc	IAPP	AB42 = 29	IAPP = 24	NS+ in IAPP and NS- in AB42	Distinct effect
I	32	-1.16059	0.759864	31	WT-like	AB	-0.00247492	0.205965	26	WT-like	IAPP	AB42 = 31	IAPP = 26	WT-like in IAPP and AB42	WT-like in IAPP and AB42
I	33	-1.16059	0.759864	32	WT-like	AB	-0.707433	0.254048	27	NS_dec	IAPP	AB42 = 32	IAPP = 27	NS- in IAPP and NS+ in AB42	Distinct effect
I	34	-2.65353	0.549215	33	NS_dec	AB	0.0804977	0.241259	28	WT-like	IAPP	AB42 = 33	IAPP = 28	NS+ in IAPP and NS- in AB42	Distinct effect
I	36	-4.66242	0.672535	34	NS_dec	AB	1.13979	0.194995	30	NS_inc	IAPP	AB42 = 34	IAPP = 30	NS+ in IAPP and NS- in AB42	Distinct effect
I	37	-3.04174	0.497647	35	NS_dec	AB	-0.471563	0.235682	31	NS_dec	IAPP	AB42 = 35	IAPP = 31	NS- IAPP and AB42	NS- IAPP and AB42
I	38	-3.44753	0.510088	36	NS_dec	AB	-0.957785	0.276266	32	NS_dec	IAPP	AB42 = 36	IAPP = 32	NS- IAPP and AB42	NS- IAPP and AB42
I	39	-4.52348	0.638441	37	NS_dec	AB	-0.863653	0.275335	33	NS_dec	IAPP	AB42 = 37	IAPP = 33	NS- IAPP and AB42	NS- IAPP and AB42
I	40	-1.09457	0.49268	38	NS_dec	AB	0.612872	0.22256	34	NS_inc	IAPP	AB42 = 38	IAPP = 34	NS+ in IAPP and NS- in AB42	Distinct effect
I	41	1.77145	0.541907	39	NS_inc	AB	-0.282455	0.317302	35	NS_dec	IAPP	AB42 = 39	IAPP = 35	NS- in IAPP and NS+ in AB42	Distinct effect
I	43	0.496547	0.466586	41	WT-like	AB	-0.935967	0.412772	36	NS_dec	IAPP	AB42 = 41	IAPP = 36	NS- in IAPP and NS+ in AB42	Distinct effect
K	2	-0.486197	0.477363	1	WT-like	AB	-1.93465	0.329678	1	NS_dec	IAPP	AB42 = 1	IAPP = 1	NS- in IAPP and NS+ in AB42	Distinct effect
K	3	0.827229	0.457998	2	NS_inc	AB	-2.85664	0.582663	2	NS_dec	IAPP	AB42 = 2	IAPP = 2	NS- in IAPP and NS+ in AB42	Distinct effect
K	9	0.510655	0.857019	8	WT-like	AB	-3.44435	0.707959	3	NS_dec	IAPP	AB42 = 8	IAPP = 3	NS- in IAPP and NS+ in AB42	Distinct effect
K	10	-1.03178	0.689618	9	WT-like	AB	-1.15263	0.337879	4	NS_dec	IAPP	AB42 = 9	IAPP = 4	NS- in IAPP and NS+ in AB42	Distinct effect
K	11	2.07611	0.654672	10	NS_inc	AB	-6.32507	6.82725	5	NS_dec	IAPP	AB42 = 10	IAPP = 5	NS- in IAPP and NS+ in AB42	Distinct effect
K	12	0.47085	0.457695	11	WT-like	AB	-3.3067	0.786676	6	NS_dec	IAPP	AB42 = 11	IAPP = 6	NS- in IAPP and NS+ in AB42	Distinct effect
K	13	0.683003	0.754639	12	WT-like	AB	-1.95223	0.482789	7	NS_dec	IAPP	AB42 = 12	IAPP = 7	NS- in IAPP and NS+ in AB42	Distinct effect
K	14	-3.07929	1.06261	13	NS_dec	AB	-2.01853	0.525511	8	NS_dec	IAPP	AB42 = 13	IAPP = 8	NS- IAPP and AB42	NS- IAPP and AB42
K	15	-0.710881	0.556039	14	WT-like	AB	-1.41828	0.3562	9	NS_dec	IAPP	AB42 = 14	IAPP = 9	NS- in IAPP and NS+ in AB42	Distinct effect
K	16	0.0135913	0.470718	15	WT-like	AB	-1.23675	0.288797	10	NS_dec	IAPP	AB42 = 15	IAPP = 10	NS- in IAPP and NS+ in AB42	Distinct effect
K	17	0.0135913	0.470718	16	WT-like	AB	-0.819036	0.221493	11	NS_dec	IAPP	AB42 = 16	IAPP = 11	NS- in IAPP and NS+ in AB42	Distinct effect
K	18	0.473636	0.46447	17	WT-like	AB	0.0535822	0.225395	12	WT-like	IAPP	AB42 = 17	IAPP = 12	WT-like in IAPP and AB42	WT-like in IAPP and AB42
K	19	-0.561796	0.510115	18	WT-like	AB	-1.46071	0.401627	13	NS_dec	IAPP	AB42 = 18	IAPP = 13	NS- in IAPP and NS+ in AB42	Distinct effect
K	20	2.16329	0.462367	19	NS_inc	AB	-1.57233	0.309215	14	NS_dec	IAPP	AB42 = 19	IAPP = 14	NS- in IAPP and NS+ in AB42	Distinct effect
K	21	-1.38822	0.48268	20	NS_dec	AB	-0.86328	0.303571	15	NS_dec	IAPP	AB42 = 20	IAPP = 15	NS- IAPP and AB42	NS- IAPP and AB42
K	22	-1.47185	1.05318	21	WT-like	AB	-0.561304	0.696004	16	WT-like	IAPP	AB42 = 21	IAPP = 16	WT-like in IAPP and AB42	WT-like in IAPP and AB42
K	23	0.755381	0.660498	22	WT-like	AB	-1.96828	0.489287	17	NS_dec	IAPP	AB42 = 22	IAPP = 17	NS- in IAPP and NS+ in AB42	Distinct effect
K	24	-1.32105	0.49067	23	NS_dec	AB	-0.833201	0.293652	18	NS_dec	IAPP	AB42 = 23	IAPP = 18	NS- IAPP and AB42	NS- IAPP and AB42
K	25	-1.42917	0.512523	24	NS_dec	AB	-3.8675	1.26842	19	NS_dec	IAPP	AB42 = 24	IAPP = 19	NS- IAPP and AB42	NS- IAPP and AB42
K	26	0.180921	0.457865	25	WT-like	AB	-1.00663	0.284861	20	NS_dec	IAPP	AB42 = 25	IAPP = 20	NS- in IAPP and NS+ in AB42	Distinct effect
K	27	-0.37636	0.471341	26	WT-like	AB	-3.26873	1.12375	21	NS_dec	IAPP	AB42 = 26	IAPP = 21	NS- in IAPP and NS+ in AB42	Distinct effect
K	28	-1.40341	0.813346	27	WT-like	AB	-3.73814	1.05738	22	NS_dec	IAPP	AB42 = 27	IAPP = 22	NS- in IAPP and NS+ in AB42	Distinct effect
K	29	-1.40341	0.813346	28	WT-like	AB	-3.98656	0.969807	23	NS_dec	IAPP	AB42 = 28	IAPP = 23	NS- in IAPP and NS+ in AB42	Distinct effect
K	30	-4.36318	1.01814	29	NS_dec	AB	-2.21948	0.495202	24	NS_dec	IAPP	AB42 = 29	IAPP = 24	NS- IAPP and AB42	NS- IAPP and AB42
K	31	-3.55242	0.589615	30	NS_dec	AB	-1.76896	0.422553	25	NS_dec	IAPP	AB42 = 30	IAPP = 25	NS- IAPP and AB42	NS- IAPP and AB42
K	33	-5.07606	0.941336	32	NS_dec	AB	-2.07552	0.49869	27	NS_dec	IAPP	AB42 = 32	IAPP = 27	NS- IAPP and AB42	NS- IAPP and AB42
K	34	-2.2947	0.511038	33	NS_dec	AB	-4.05062	0.972194	28	NS_dec	IAPP	AB42 = 33	IAPP = 28	NS- IAPP and AB42	NS- IAPP and AB42
K	36	-2.29843	0.637011	34	NS_dec	AB	-1.27815	0.29843	30	NS_dec	IAPP	AB42 = 34	IAPP = 30	NS- IAPP and AB42	NS- IAPP and AB42
K	37	-4.4771	0.579425	35	NS_dec	AB	-2.25601	0.370436	31	NS_dec	IAPP	AB42 = 35	IAPP = 31	NS- IAPP and AB42	NS- IAPP and AB42
K	38	-3.2683	0.651671	36	NS_dec	AB	-0.604939	0.284958	32	NS_dec	IAPP	AB42 = 36	IAPP = 32	NS- IAPP and AB42	NS- IAPP and AB42
K	39	-4.15217	0.667032	37	NS_dec	AB	-0.655691	0.262435	33	NS_dec	IAPP	AB42 = 37	IAPP = 33	NS- IAPP and AB42	NS- IAPP and AB42
K	40	0.327281	0.470182	38	WT-like	AB	-1.10494	0.383458	34	NS_dec	IAPP	AB42 = 38	IAPP = 34	NS- in IAPP and NS+ in AB42	Distinct effect
K	41	-2.51328	0.90105	39	NS_dec	AB	-0.187995	0.264974	35	WT-like	IAPP	AB42 = 39	IAPP = 35	NS+ in IAPP and NS- in AB42	Distinct effect
K	43	-1.6274	0.484985	41	NS_dec	AB	-0.2143	0.255343	36	WT-like	IAPP	AB42 = 41	IAPP = 36	NS+ in IAPP and NS- in AB42	Distinct effect
L	2	-4.21005	0.838327	1	NS_dec	AB	-0.815297	0.200243	1	NS_dec	IAPP	AB42 = 1	IAPP = 1	NS- IAPP and AB42	NS- IAPP and AB42
L	3	-1.8205	0.791379	2	NS_dec	AB	-2.27961	0.273679	2	NS_dec	IAPP	AB42 = 2	IAPP = 2	NS- IAPP and AB42	NS- IAPP and AB42
L	9	-1.19331	0.496031	8	NS_dec	AB	-2.05342	0.244063	3	NS_dec	IAPP	AB42 = 8	IAPP = 3	NS- IAPP and AB42	NS- IAPP and AB42
L	10	-1.4242	0.789042	9	NS_dec	AB	-2.21444	0.277282	4	NS_dec	IAPP	AB42 = 9	IAPP = 4	NS- IAPP and AB42	NS- IAPP and AB42
L	11	-1.49232	0.485871	10	NS_dec	AB	-2.15846	0.307786	5	NS_dec	IAPP	AB42 = 10	IAPP = 5	NS- IAPP and AB42	NS- IAPP and AB42
L	12	-2.70304	0.493028	11	NS_dec	AB	-3.13746	0.400555	6	NS_dec	IAPP	AB42 = 11	IAPP = 6	NS- IAPP and AB42	NS- IAPP and AB42
L	13	-4.02956	0.647482	12	NS_dec	AB	-1.65198	0.265061	7	NS_dec	IAPP	AB42 = 12	IAPP = 7	NS- IAPP and AB42	NS- IAPP and AB42
L	14	1.42356	0.459394	13	NS_inc	AB	-2.22951	0.388193	8	NS_dec	IAPP	AB42 = 13	IAPP = 8	NS- in IAPP and NS+ in AB42	Distinct effect
L	15	-0.80003	0.464629	14	WT-like	AB	-3.9552	0.712312	9	NS_dec	IAPP	AB42 = 14	IAPP = 9	NS- in IAPP and NS+ in AB42	Distinct effect
L	16	-3.90693	0.784773	15	NS_dec	AB	0.784898	0.172583	10	NS_inc	IAPP	AB42 = 15	IAPP = 10	NS+ in IAPP and NS- in AB42	Distinct effect
L	18	-3.90396	0.589417	17	NS_dec	AB	1.20129	0.16525	12	NS_inc	IAPP	AB42 = 17	IAPP = 12	NS+ in IAPP and NS- in AB42	Distinct effect
L	19	-1.31902	0.63618	18	NS_dec	AB	2.34621	0.171523	13	NS_inc	IAPP	AB42 = 18	IAPP = 13	NS+ in IAPP and NS- in AB42	Distinct effect
L	20	0.750234	0.459478	19	WT-like	AB	2.33799	0.178316	14	NS_inc	IAPP	AB42 = 19	IAPP = 14	NS+ in IAPP and WT-like AB42	Distinct effect
L	22	-3.45845	0.7978	21	NS_dec	AB	1.0748	0.169052	16	NS_inc	IAPP	AB42 = 21	IAPP = 16	NS+ in IAPP and NS- in AB42	Distinct effect
L	23	-3.71847	0.614664	22	NS_dec	AB	2.15222	0.186449	17	NS_inc	IAPP	AB42 = 22	IAPP = 17	NS+ in IAPP and NS- in AB42	Distinct effect
L	24	-0.696555	0.524246	23	WT-like	AB	-0.0926918	0.190099	18	WT-like	IAPP	AB42 = 23	IAPP = 18	WT-like in IAPP and AB42	WT-like in IAPP and AB42
L	25	-0.314291	0.463464	24	WT-like	AB	-3.62956	0.433572	19	NS_dec	IAPP	AB42 = 24	IAPP = 19	NS- in IAPP and NS+ in AB42	Distinct effect
L	26	-0.919576	0.459577	25	NS_dec	AB	1.15706	0.174954	20	NS_inc	IAPP	AB42 = 25	IAPP = 20	NS+ in IAPP and NS- in AB42	Distinct effect
L	27	-0.701463	0.630836	26	WT-like	AB	0.695915	0.192958	21	NS_inc	IAPP	AB42 = 26	IAPP = 21	NS+ in IAPP and WT-like AB42	Distinct effect
L	28	-2.6687	0.60934	27	NS_dec	AB	-3.98528	0.501946	22	NS_dec	IAPP	AB42 = 27	IAPP = 22	NS- IAPP and AB42	NS- IAPP and AB42
L	29	-2.39391	0.678346	28	NS_dec	AB	-2.58548	0.34342	23	NS_dec	IAPP	AB42 = 28	IAPP = 23	NS- IAPP and AB42	NS- IAPP and AB42
L	30	-2.791	0.586961	29	NS_dec	AB	-0.383965	0.184518	24	NS_dec	IAPP	AB42 = 29	IAPP = 24	NS- IAPP and AB42	NS- IAPP and AB42
L	31	-1.72555	0.550995	30	NS_dec	AB	-1.71145	0.210826	25	NS_dec	IAPP	AB42 = 30	IAPP = 25	NS- IAPP and AB42	NS- IAPP and AB42
L	33	-3.94372	1.26995	32	NS_dec	AB	-1.55718	0.179529	27	NS_dec	IAPP	AB42 = 32	IAPP = 27	NS- IAPP and AB42	NS- IAPP and AB42
L	34	-4.86994	0.988487	33	NS_dec	AB	-0.688456	0.185622	28	NS_dec	IAPP	AB42 = 33	IAPP = 28	NS- IAPP and AB42	NS- IAPP and AB42
L	36	-4.86994	0.988487	34	NS_dec	AB	-0.495948	0.190461	30	NS_dec	IAPP	AB42 = 34	IAPP = 30	NS- IAPP and AB42	NS- IAPP and AB42
L	37	-3.52137	0.876298	35	NS_dec	AB	-1.17272	0.191067	31	NS_dec	IAPP	AB42 = 35	IAPP = 31	NS- IAPP and AB42	NS- IAPP and AB42
L	38	-4.94591	0.97991	36	NS_dec	AB	-1.9273	0.20987	32	NS_dec	IAPP	AB42 = 36	IAPP = 32	NS- IAPP and AB42	NS- IAPP and AB42
L	39	-5.24303	0.651542	37	NS_dec	AB	-1.52958	0.217484	33	NS_dec	IAPP	AB42 = 37	IAPP = 33	NS- IAPP and AB42	NS- IAPP and AB42
L	40	0.240511	0.467946	38	WT-like	AB	0.290682	0.188078	34	WT-like	IAPP	AB42 = 38	IAPP = 34	WT-like in IAPP and AB42	WT-like in IAPP and AB42
L	41	-2.01222	0.555805	39	NS_dec	AB	-0.682683	0.193391	35	NS_dec	IAPP	AB42 = 39	IAPP = 35	NS- IAPP and AB42	NS- IAPP and AB42
L	43	-0.700119	0.465064	41	WT-like	AB	-0.564695	0.202757	36	NS_dec	IAPP	AB42 = 41	IAPP = 36	NS- in IAPP and NS+ in AB42	Distinct effect
M	2	-1.37346	0.509324	1	NS_dec	AB	-0.0177109	0.255677	1	WT-like	IAPP	AB42 = 1	IAPP = 1	NS+ in IAPP and NS- in AB42	Distinct effect
M	3	-1.27157	0.535687	2	NS_dec	AB	-2.16821	0.431453	2	NS_dec	IAPP	AB42 = 2	IAPP = 2	NS- IAPP and AB42	NS- IAPP and AB42
M	10	0.076759	0.46638	9	WT-like	AB	-2.28869	0.473442	4	NS_dec	IAPP	AB42 = 9	IAPP = 4	NS- in IAPP and NS+ in AB42	Distinct effect
M	11	-1.14736	0.519013	10	NS_dec	AB	-1.80632	0.457151	5	NS_dec	IAPP	AB42 = 10	IAPP = 5	NS- IAPP and AB42	NS- IAPP and AB42
M	12	-2.33243	0.531925	11	NS_dec	AB	-2.57016	0.558753	6	NS_dec	IAPP	AB42 = 11	IAPP = 6	NS- IAPP and AB42	NS- IAPP and AB42
M	13	-1.84905	0.47165	12	NS_dec	AB	-1.19135	0.394936	7	NS_dec	IAPP	AB42 = 12	IAPP = 7	NS- IAPP and AB42	NS- IAPP and AB42
M	14	2.12708	0.456639	13	NS_inc	AB	-3.51605	0.870081	8	NS_dec	IAPP	AB42 = 13	IAPP = 8	NS- in IAPP and NS+ in AB42	Distinct effect
M	15	-1.34085	0.482576	14	NS_dec	AB	-3.77114	1.10124	9	NS_dec	IAPP	AB42 = 14	IAPP = 9	NS- IAPP and AB42	NS- IAPP and AB42
M	16	-3.41303	0.685619	15	NS_dec	AB	0.6277	0.210084	10	NS_inc	IAPP	AB42 = 15	IAPP = 10	NS+ in IAPP and NS- in AB42	Distinct effect
M	18	0.00421863	0.50162	17	WT-like	AB	2.19384	0.203194	12	NS_inc	IAPP	AB42 = 17	IAPP = 12	NS+ in IAPP and WT-like AB42	Distinct effect
M	19	-1.14976	1.74297	18	WT-like	AB	2.10758	0.209859	13	NS_inc	IAPP	AB42 = 18	IAPP = 13	NS+ in IAPP and WT-like AB42	Distinct effect
M	20	-0.422007	0.950903	19	WT-like	AB	1.77961	0.191036	14	NS_inc	IAPP	AB42 = 19	IAPP = 14	NS+ in IAPP and WT-like AB42	Distinct effect
M	21	-0.573191	0.466335	20	WT-like	AB	1.75301	0.201476	15	NS_inc	IAPP	AB42 = 20	IAPP = 15	NS+ in IAPP and WT-like AB42	Distinct effect
M	22	-4.01573	0.76582	21	NS_dec	AB	1.58947	0.200027	16	NS_inc	IAPP	AB42 = 21	IAPP = 16	NS+ in IAPP and NS- in AB42	Distinct effect
M	23	-1.7359	0.470128	22	NS_dec	AB	1.94551	0.213093	17	NS_inc	IAPP	AB42 = 22	IAPP = 17	NS+ in IAPP and NS- in AB42	Distinct effect
M	24	-0.190244	0.477087	23	WT-like	AB	0.306292	0.233961	18	WT-like	IAPP	AB42 = 23	IAPP = 18	WT-like in IAPP and AB42	WT-like in IAPP and AB42
M	25	-1.12175	0.734828	24	WT-like	AB	0.219848	0.254905	19	WT-like	IAPP	AB42 = 24	IAPP = 19	WT-like in IAPP and AB42	WT-like in IAPP and AB42
M	26	-1.83878	0.519302	25	NS_dec	AB	1.37017	0.227514	20	NS_inc	IAPP	AB42 = 25	IAPP = 20	NS+ in IAPP and NS- in AB42	Distinct effect
M	27	0.0768441	0.460182	26	WT-like	AB	0.500892	0.234769	21	NS_inc	IAPP	AB42 = 26	IAPP = 21	NS+ in IAPP and WT-like AB42	Distinct effect
M	28	-0.456834	0.483454	27	WT-like	AB	-5.38101	1.8524	22	NS_dec	IAPP	AB42 = 27	IAPP = 22	NS- in IAPP and NS+ in AB42	Distinct effect
M	29	-1.12565	0.654622	28	WT-like	AB	-4.83069	1.27497	23	NS_dec	IAPP	AB42 = 28	IAPP = 23	NS- in IAPP and NS+ in AB42	Distinct effect
M	30	-1.81353	0.570795	29	NS_dec	AB	-2.3039	0.422421	24	NS_dec	IAPP	AB42 = 29	IAPP = 24	NS- IAPP and AB42	NS- IAPP and AB42
M	31	-4.3784	0.732562	30	NS_dec	AB	-1.16344	0.327182	25	NS_dec	IAPP	AB42 = 30	IAPP = 25	NS- IAPP and AB42	NS- IAPP and AB42
M	32	-0.745409	0.59672	31	WT-like	AB	-0.942495	0.270469	26	NS_dec	IAPP	AB42 = 31	IAPP = 26	NS- in IAPP and NS+ in AB42	Distinct effect
M	33	-4.00388	0.803102	32	NS_dec	AB	-0.317431	0.214444	27	WT-like	IAPP	AB42 = 32	IAPP = 27	NS+ in IAPP and NS- in AB42	Distinct effect
M	34	-3.92709	0.729387	33	NS_dec	AB	-1.33749	0.34241	28	NS_dec	IAPP	AB42 = 33	IAPP = 28	NS- IAPP and AB42	NS- IAPP and AB42
M	36	-4.46235	0.802374	34	NS_dec	AB	-0.10831	0.207752	30	WT-like	IAPP	AB42 = 34	IAPP = 30	NS+ in IAPP and NS- in AB42	Distinct effect
M	37	-4.46235	0.802374	35	NS_dec	AB	-1.45321	0.271586	31	NS_dec	IAPP	AB42 = 35	IAPP = 31	NS- IAPP and AB42	NS- IAPP and AB42
M	38	-3.57848	0.585124	36	NS_dec	AB	-0.39769	0.208849	32	NS_dec	IAPP	AB42 = 36	IAPP = 32	NS- IAPP and AB42	NS- IAPP and AB42
M	39	-4.75123	0.58759	37	NS_dec	AB	-1.09079	0.253238	33	NS_dec	IAPP	AB42 = 37	IAPP = 33	NS- IAPP and AB42	NS- IAPP and AB42
M	40	-0.574918	0.463256	38	WT-like	AB	0.329379	0.20687	34	WT-like	IAPP	AB42 = 38	IAPP = 34	WT-like in IAPP and AB42	WT-like in IAPP and AB42
M	41	-6.24979	1.24549	39	NS_dec	AB	-0.340023	0.230812	35	WT-like	IAPP	AB42 = 39	IAPP = 35	NS+ in IAPP and NS- in AB42	Distinct effect
M	43	-1.25588	0.597773	41	NS_dec	AB	-0.266449	0.237991	36	WT-like	IAPP	AB42 = 41	IAPP = 36	NS+ in IAPP and NS- in AB42	Distinct effect
N	2	0.87167	0.516573	1	WT-like	AB	-1.24617	0.331814	1	NS_dec	IAPP	AB42 = 1	IAPP = 1	NS- in IAPP and NS+ in AB42	Distinct effect
N	9	0.664097	0.531516	8	WT-like	AB	-2.52122	0.509941	3	NS_dec	IAPP	AB42 = 8	IAPP = 3	NS- in IAPP and NS+ in AB42	Distinct effect
N	10	-0.0962415	0.653431	9	WT-like	AB	-0.290532	0.418469	4	WT-like	IAPP	AB42 = 9	IAPP = 4	WT-like in IAPP and AB42	WT-like in IAPP and AB42
N	11	0.434961	0.45839	10	WT-like	AB	-1.26885	0.37848	5	NS_dec	IAPP	AB42 = 10	IAPP = 5	NS- in IAPP and NS+ in AB42	Distinct effect
N	12	0.336662	0.464523	11	WT-like	AB	-1.00834	0.512003	6	NS_dec	IAPP	AB42 = 11	IAPP = 6	NS- in IAPP and NS+ in AB42	Distinct effect
N	13	0.200364	0.45953	12	WT-like	AB	-0.980878	0.413269	7	NS_dec	IAPP	AB42 = 12	IAPP = 7	NS- in IAPP and NS+ in AB42	Distinct effect
N	14	0.0995851	0.530321	13	WT-like	AB	-1.66498	0.468615	8	NS_dec	IAPP	AB42 = 13	IAPP = 8	NS- in IAPP and NS+ in AB42	Distinct effect
N	16	1.31888	0.597515	15	NS_inc	AB	-0.304712	0.243186	10	WT-like	IAPP	AB42 = 15	IAPP = 10	WT-like in IAPP and NS+ AB42	Distinct effect
N	17	0.723681	0.457218	16	WT-like	AB	0.571592	0.211706	11	NS_inc	IAPP	AB42 = 16	IAPP = 11	NS+ in IAPP and WT-like AB42	Distinct effect
N	18	1.02896	0.463889	17	NS_inc	AB	1.44733	0.227266	12	NS_inc	IAPP	AB42 = 17	IAPP = 12	NS+ in IAPP and AB42	NS+ in IAPP and AB42
N	20	1.22298	0.458277	19	NS_inc	AB	0.556719	0.201102	14	NS_inc	IAPP	AB42 = 19	IAPP = 14	NS+ in IAPP and AB42	NS+ in IAPP and AB42
N	21	0.56836	0.458385	20	WT-like	AB	1.16282	0.230082	15	NS_inc	IAPP	AB42 = 20	IAPP = 15	NS+ in IAPP and WT-like AB42	Distinct effect
N	22	-0.766046	0.654969	21	WT-like	AB	0.687655	0.246252	16	NS_inc	IAPP	AB42 = 21	IAPP = 16	NS+ in IAPP and WT-like AB42	Distinct effect
N	23	1.2828	0.459057	22	NS_inc	AB	0.779189	0.244915	17	NS_inc	IAPP	AB42 = 22	IAPP = 17	NS+ in IAPP and AB42	NS+ in IAPP and AB42
N	24	0.349577	0.846454	23	WT-like	AB	1.47445	0.246388	18	NS_inc	IAPP	AB42 = 23	IAPP = 18	NS+ in IAPP and WT-like AB42	Distinct effect
N	25	-2.10559	0.580557	24	NS_dec	AB	0.742793	0.222984	19	NS_inc	IAPP	AB42 = 24	IAPP = 19	NS+ in IAPP and NS- in AB42	Distinct effect
N	28	0.471972	0.54767	27	WT-like	AB	1.26879	0.195927	22	NS_inc	IAPP	AB42 = 27	IAPP = 22	NS+ in IAPP and WT-like AB42	Distinct effect
N	29	-0.285826	0.843923	28	WT-like	AB	-0.772139	0.302654	23	NS_dec	IAPP	AB42 = 28	IAPP = 23	NS- in IAPP and NS+ in AB42	Distinct effect
N	30	-0.440507	0.753227	29	WT-like	AB	-0.438706	0.259776	24	WT-like	IAPP	AB42 = 29	IAPP = 24	WT-like in IAPP and AB42	WT-like in IAPP and AB42
N	31	-2.76756	0.540776	30	NS_dec	AB	0.611861	0.230215	25	NS_inc	IAPP	AB42 = 30	IAPP = 25	NS+ in IAPP and NS- in AB42	Distinct effect
N	32	1.62516	0.52303	31	NS_inc	AB	0.801321	0.238804	26	NS_inc	IAPP	AB42 = 31	IAPP = 26	NS+ in IAPP and AB42	NS+ in IAPP and AB42
N	34	-3.05252	0.610678	33	NS_dec	AB	-0.18447	0.295884	28	WT-like	IAPP	AB42 = 33	IAPP = 28	NS+ in IAPP and NS- in AB42	Distinct effect
N	37	-0.0919342	0.484788	35	WT-like	AB	0.319727	0.214062	31	WT-like	IAPP	AB42 = 35	IAPP = 31	WT-like in IAPP and AB42	WT-like in IAPP and AB42
N	38	-2.91741	0.524602	36	NS_dec	AB	0.880703	0.23819	32	NS_inc	IAPP	AB42 = 36	IAPP = 32	NS+ in IAPP and NS- in AB42	Distinct effect
N	39	-3.09494	0.604145	37	NS_dec	AB	0.640135	0.230779	33	NS_inc	IAPP	AB42 = 37	IAPP = 33	NS+ in IAPP and NS- in AB42	Distinct effect
N	41	-1.54256	0.501524	39	NS_dec	AB	0.413936	0.235114	35	NS_inc	IAPP	AB42 = 39	IAPP = 35	NS+ in IAPP and NS- in AB42	Distinct effect
N	43	1.85675	0.480855	41	NS_inc	AB	0.476624	0.280654	36	WT-like	IAPP	AB42 = 41	IAPP = 36	WT-like in IAPP and NS+ AB42	Distinct effect
P	2	-0.725272	0.48264	1	WT-like	AB	0.247207	0.205717	1	WT-like	IAPP	AB42 = 1	IAPP = 1	WT-like in IAPP and AB42	WT-like in IAPP and AB42
P	3	0.512178	0.475869	2	WT-like	AB	-0.746169	0.269583	2	NS_dec	IAPP	AB42 = 2	IAPP = 2	NS- in IAPP and NS+ in AB42	Distinct effect
P	9	1.09892	0.458452	8	NS_inc	AB	-1.06062	0.235512	3	NS_dec	IAPP	AB42 = 8	IAPP = 3	NS- in IAPP and NS+ in AB42	Distinct effect
P	10	0.32217	0.502644	9	WT-like	AB	-1.86671	0.302186	4	NS_dec	IAPP	AB42 = 9	IAPP = 4	NS- in IAPP and NS+ in AB42	Distinct effect
P	11	0.723581	0.460986	10	WT-like	AB	-2.19259	0.365882	5	NS_dec	IAPP	AB42 = 10	IAPP = 5	NS- in IAPP and NS+ in AB42	Distinct effect
P	12	-0.236728	0.466568	11	WT-like	AB	-1.1872	0.254222	6	NS_dec	IAPP	AB42 = 11	IAPP = 6	NS- in IAPP and NS+ in AB42	Distinct effect
P	13	1.06692	0.458084	12	NS_inc	AB	-0.585563	0.288825	7	NS_dec	IAPP	AB42 = 12	IAPP = 7	NS- in IAPP and NS+ in AB42	Distinct effect
P	14	0.904673	0.458713	13	NS_inc	AB	-0.224597	0.24852	8	WT-like	IAPP	AB42 = 13	IAPP = 8	WT-like in IAPP and NS+ AB42	Distinct effect
P	15	0.933421	0.458881	14	NS_inc	AB	0.347752	0.228339	9	WT-like	IAPP	AB42 = 14	IAPP = 9	WT-like in IAPP and NS+ AB42	Distinct effect
P	16	1.78591	0.457635	15	NS_inc	AB	1.63843	0.187736	10	NS_inc	IAPP	AB42 = 15	IAPP = 10	NS+ in IAPP and AB42	NS+ in IAPP and AB42
P	17	0.347492	0.459824	16	WT-like	AB	2.15903	0.217996	11	NS_inc	IAPP	AB42 = 16	IAPP = 11	NS+ in IAPP and WT-like AB42	Distinct effect
P	18	1.19878	0.804588	17	WT-like	AB	0.920169	0.2012	12	NS_inc	IAPP	AB42 = 17	IAPP = 12	NS+ in IAPP and WT-like AB42	Distinct effect
P	19	1.17951	0.462936	18	NS_inc	AB	1.35187	0.201164	13	NS_inc	IAPP	AB42 = 18	IAPP = 13	NS+ in IAPP and AB42	NS+ in IAPP and AB42
P	20	-0.0516341	0.507568	19	WT-like	AB	-0.364499	0.328616	14	WT-like	IAPP	AB42 = 19	IAPP = 14	WT-like in IAPP and AB42	WT-like in IAPP and AB42
P	21	0.754896	0.830193	20	WT-like	AB	-0.66987	0.251325	15	NS_dec	IAPP	AB42 = 20	IAPP = 15	NS- in IAPP and NS+ in AB42	Distinct effect
P	22	-0.148948	0.471103	21	WT-like	AB	-1.91074	0.369202	16	NS_dec	IAPP	AB42 = 21	IAPP = 16	NS- in IAPP and NS+ in AB42	Distinct effect
P	23	1.59795	0.458723	22	NS_inc	AB	-1.85673	0.406232	17	NS_dec	IAPP	AB42 = 22	IAPP = 17	NS- in IAPP and NS+ in AB42	Distinct effect
P	24	-4.56627	0.718381	23	NS_dec	AB	-2.0553	0.51125	18	NS_dec	IAPP	AB42 = 23	IAPP = 18	NS- IAPP and AB42	NS- IAPP and AB42
P	25	-2.88603	0.640126	24	NS_dec	AB	-2.48313	0.394283	19	NS_dec	IAPP	AB42 = 24	IAPP = 19	NS- IAPP and AB42	NS- IAPP and AB42
P	26	-2.2415	0.506543	25	NS_dec	AB	-2.1318	0.414551	20	NS_dec	IAPP	AB42 = 25	IAPP = 20	NS- IAPP and AB42	NS- IAPP and AB42
P	27	-3.78524	1.13706	26	NS_dec	AB	-1.80658	0.455213	21	NS_dec	IAPP	AB42 = 26	IAPP = 21	NS- IAPP and AB42	NS- IAPP and AB42
P	28	-2.67228	0.665403	27	NS_dec	AB	-2.01558	0.510207	22	NS_dec	IAPP	AB42 = 27	IAPP = 22	NS- IAPP and AB42	NS- IAPP and AB42
P	29	-1.89328	0.59157	28	NS_dec	AB	-1.56828	0.41747	23	NS_dec	IAPP	AB42 = 28	IAPP = 23	NS- IAPP and AB42	NS- IAPP and AB42
P	30	-1.5687	0.4756	29	NS_dec	AB	-1.4901	0.286741	24	NS_dec	IAPP	AB42 = 29	IAPP = 24	NS- IAPP and AB42	NS- IAPP and AB42
P	31	-2.66547	0.727701	30	NS_dec	AB	-3.90211	1.32041	25	NS_dec	IAPP	AB42 = 30	IAPP = 25	NS- IAPP and AB42	NS- IAPP and AB42
P	32	-4.21503	0.656554	31	NS_dec	AB	-2.59606	0.382437	26	NS_dec	IAPP	AB42 = 31	IAPP = 26	NS- IAPP and AB42	NS- IAPP and AB42
P	33	-4.97783	1.13796	32	NS_dec	AB	-1.06953	0.205065	27	NS_dec	IAPP	AB42 = 32	IAPP = 27	NS- IAPP and AB42	NS- IAPP and AB42
P	34	-3.84544	0.919233	33	NS_dec	AB	-1.17795	0.256302	28	NS_dec	IAPP	AB42 = 33	IAPP = 28	NS- IAPP and AB42	NS- IAPP and AB42
P	36	-4.01022	0.664388	34	NS_dec	AB	-2.81447	0.402222	30	NS_dec	IAPP	AB42 = 34	IAPP = 30	NS- IAPP and AB42	NS- IAPP and AB42
P	37	-4.18623	0.707403	35	NS_dec	AB	-2.71191	0.380047	31	NS_dec	IAPP	AB42 = 35	IAPP = 31	NS- IAPP and AB42	NS- IAPP and AB42
P	38	-4.71319	0.863924	36	NS_dec	AB	-0.935123	0.254836	32	NS_dec	IAPP	AB42 = 36	IAPP = 32	NS- IAPP and AB42	NS- IAPP and AB42
P	40	-0.944251	0.869677	38	WT-like	AB	-0.0244698	0.202619	34	WT-like	IAPP	AB42 = 38	IAPP = 34	WT-like in IAPP and AB42	WT-like in IAPP and AB42
P	41	-3.91166	0.700609	39	NS_dec	AB	0.602472	0.205686	35	NS_inc	IAPP	AB42 = 39	IAPP = 35	NS+ in IAPP and NS- in AB42	Distinct effect
P	43	-5.10201	0.743306	41	NS_dec	AB	0.629735	0.223218	36	NS_inc	IAPP	AB42 = 41	IAPP = 36	NS+ in IAPP and NS- in AB42	Distinct effect
Q	2	0.64195	0.459137	1	WT-like	AB	-0.399683	0.263699	1	WT-like	IAPP	AB42 = 1	IAPP = 1	WT-like in IAPP and AB42	WT-like in IAPP and AB42
Q	3	1.27398	0.458399	2	NS_inc	AB	-2.51766	0.602385	2	NS_dec	IAPP	AB42 = 2	IAPP = 2	NS- in IAPP and NS+ in AB42	Distinct effect
Q	9	0.296756	0.472393	8	WT-like	AB	-1.81998	0.421158	3	NS_dec	IAPP	AB42 = 8	IAPP = 3	NS- in IAPP and NS+ in AB42	Distinct effect
Q	10	0.639789	0.513636	9	WT-like	AB	-1.35262	0.334238	4	NS_dec	IAPP	AB42 = 9	IAPP = 4	NS- in IAPP and NS+ in AB42	Distinct effect
Q	11	0.516563	0.461893	10	WT-like	AB	-1.84822	0.44965	5	NS_dec	IAPP	AB42 = 10	IAPP = 5	NS- in IAPP and NS+ in AB42	Distinct effect
Q	12	0.348902	0.466325	11	WT-like	AB	-3.22642	0.616114	6	NS_dec	IAPP	AB42 = 11	IAPP = 6	NS- in IAPP and NS+ in AB42	Distinct effect
Q	13	-0.519749	0.476267	12	WT-like	AB	-1.35347	0.314888	7	NS_dec	IAPP	AB42 = 12	IAPP = 7	NS- in IAPP and NS+ in AB42	Distinct effect
Q	14	0.687265	0.459398	13	WT-like	AB	-2.05842	0.442199	8	NS_dec	IAPP	AB42 = 13	IAPP = 8	NS- in IAPP and NS+ in AB42	Distinct effect
Q	16	-0.468163	0.459687	15	WT-like	AB	-0.181649	0.207795	10	WT-like	IAPP	AB42 = 15	IAPP = 10	WT-like in IAPP and AB42	WT-like in IAPP and AB42
Q	17	-0.426583	0.556154	16	WT-like	AB	0.721086	0.214082	11	NS_inc	IAPP	AB42 = 16	IAPP = 11	NS+ in IAPP and WT-like AB42	Distinct effect
Q	18	0.138281	0.467095	17	WT-like	AB	1.59401	0.207688	12	NS_inc	IAPP	AB42 = 17	IAPP = 12	NS+ in IAPP and WT-like AB42	Distinct effect
Q	19	1.40613	0.457161	18	NS_inc	AB	1.15331	0.229832	13	NS_inc	IAPP	AB42 = 18	IAPP = 13	NS+ in IAPP and AB42	NS+ in IAPP and AB42
Q	20	1.10419	0.458941	19	NS_inc	AB	1.15026	0.220971	14	NS_inc	IAPP	AB42 = 19	IAPP = 14	NS+ in IAPP and AB42	NS+ in IAPP and AB42
Q	21	-0.272573	0.475211	20	WT-like	AB	1.17918	0.26104	15	NS_inc	IAPP	AB42 = 20	IAPP = 15	NS+ in IAPP and WT-like AB42	Distinct effect
Q	22	0.276521	0.524671	21	WT-like	AB	0.822013	0.228071	16	NS_inc	IAPP	AB42 = 21	IAPP = 16	NS+ in IAPP and WT-like AB42	Distinct effect
Q	23	2.00919	0.465671	22	NS_inc	AB	0.200736	0.315778	17	WT-like	IAPP	AB42 = 22	IAPP = 17	WT-like in IAPP and NS+ AB42	Distinct effect
Q	24	-0.754393	0.928962	23	WT-like	AB	1.18757	0.249696	18	NS_inc	IAPP	AB42 = 23	IAPP = 18	NS+ in IAPP and WT-like AB42	Distinct effect
Q	25	-2.29864	0.599174	24	NS_dec	AB	1.42622	0.233631	19	NS_inc	IAPP	AB42 = 24	IAPP = 19	NS+ in IAPP and NS- in AB42	Distinct effect
Q	26	-0.225108	0.477475	25	WT-like	AB	0.312948	0.251818	20	WT-like	IAPP	AB42 = 25	IAPP = 20	WT-like in IAPP and AB42	WT-like in IAPP and AB42
Q	27	1.13367	0.459842	26	NS_inc	AB	0.109582	0.352348	21	WT-like	IAPP	AB42 = 26	IAPP = 21	WT-like in IAPP and NS+ AB42	Distinct effect
Q	28	-0.278859	0.459517	27	WT-like	AB	-1.73022	0.91092	22	NS_dec	IAPP	AB42 = 27	IAPP = 22	NS- in IAPP and NS+ in AB42	Distinct effect
Q	29	-1.96459	0.650858	28	NS_dec	AB	0.672412	0.268577	23	NS_inc	IAPP	AB42 = 28	IAPP = 23	NS+ in IAPP and NS- in AB42	Distinct effect
Q	30	-1.91079	0.672879	29	NS_dec	AB	-0.88988	0.310307	24	NS_dec	IAPP	AB42 = 29	IAPP = 24	NS- IAPP and AB42	NS- IAPP and AB42
Q	31	-0.784837	0.470411	30	WT-like	AB	0.730901	0.247205	25	NS_inc	IAPP	AB42 = 30	IAPP = 25	NS+ in IAPP and WT-like AB42	Distinct effect
Q	32	1.04974	0.570445	31	NS_inc	AB	1.01297	0.239156	26	NS_inc	IAPP	AB42 = 31	IAPP = 26	NS+ in IAPP and AB42	NS+ in IAPP and AB42
Q	33	-3.04406	0.600611	32	NS_dec	AB	0.0419468	0.222476	27	WT-like	IAPP	AB42 = 32	IAPP = 27	NS+ in IAPP and NS- in AB42	Distinct effect
Q	34	-3.74262	0.631224	33	NS_dec	AB	-0.215931	0.221838	28	WT-like	IAPP	AB42 = 33	IAPP = 28	NS+ in IAPP and NS- in AB42	Distinct effect
Q	36	-2.23391	1.26586	34	WT-like	AB	-0.167337	0.241228	30	WT-like	IAPP	AB42 = 34	IAPP = 30	WT-like in IAPP and AB42	WT-like in IAPP and AB42
Q	37	-5.09356	0.894484	35	NS_dec	AB	-1.04757	0.289009	31	NS_dec	IAPP	AB42 = 35	IAPP = 31	NS- IAPP and AB42	NS- IAPP and AB42
Q	38	-4.87542	0.652274	36	NS_dec	AB	1.12453	0.239401	32	NS_inc	IAPP	AB42 = 36	IAPP = 32	NS+ in IAPP and NS- in AB42	Distinct effect
Q	39	-5.12894	0.763647	37	NS_dec	AB	0.598953	0.214332	33	NS_inc	IAPP	AB42 = 37	IAPP = 33	NS+ in IAPP and NS- in AB42	Distinct effect
Q	40	0.928385	0.458911	38	NS_inc	AB	0.0868529	0.219661	34	WT-like	IAPP	AB42 = 38	IAPP = 34	WT-like in IAPP and NS+ AB42	Distinct effect
Q	41	-3.56963	0.932152	39	NS_dec	AB	-0.806294	0.268638	35	NS_dec	IAPP	AB42 = 39	IAPP = 35	NS- IAPP and AB42	NS- IAPP and AB42
Q	43	0.274768	0.460355	41	WT-like	AB	0.305657	0.246654	36	WT-like	IAPP	AB42 = 41	IAPP = 36	WT-like in IAPP and AB42	WT-like in IAPP and AB42
R	2	0.06058	0.470454	1	WT-like	AB	-1.31612	0.223378	1	NS_dec	IAPP	AB42 = 1	IAPP = 1	NS- in IAPP and NS+ in AB42	Distinct effect
R	3	0.605373	0.4611	2	WT-like	AB	-2.37586	0.305632	2	NS_dec	IAPP	AB42 = 2	IAPP = 2	NS- in IAPP and NS+ in AB42	Distinct effect
R	9	-1.22702	0.51742	8	NS_dec	AB	-1.93706	0.255822	3	NS_dec	IAPP	AB42 = 8	IAPP = 3	NS- IAPP and AB42	NS- IAPP and AB42
R	10	1.12779	0.517535	9	NS_inc	AB	-1.54267	0.234786	4	NS_dec	IAPP	AB42 = 9	IAPP = 4	NS- in IAPP and NS+ in AB42	Distinct effect
R	11	0.603228	0.457671	10	WT-like	AB	-2.49539	0.30221	5	NS_dec	IAPP	AB42 = 10	IAPP = 5	NS- in IAPP and NS+ in AB42	Distinct effect
R	12	0.284334	0.457677	11	WT-like	AB	-2.23496	0.246537	6	NS_dec	IAPP	AB42 = 11	IAPP = 6	NS- in IAPP and NS+ in AB42	Distinct effect
R	13	-1.09133	0.485282	12	NS_dec	AB	-2.31723	0.279006	7	NS_dec	IAPP	AB42 = 12	IAPP = 7	NS- IAPP and AB42	NS- IAPP and AB42
R	14	0.862224	0.594229	13	WT-like	AB	-1.67821	0.22641	8	NS_dec	IAPP	AB42 = 13	IAPP = 8	NS- in IAPP and NS+ in AB42	Distinct effect
R	15	-0.883596	0.459834	14	NS_dec	AB	-0.547392	0.194421	9	NS_dec	IAPP	AB42 = 14	IAPP = 9	NS- IAPP and AB42	NS- IAPP and AB42
R	17	-2.41811	0.487151	16	NS_dec	AB	-0.571525	0.177573	11	NS_dec	IAPP	AB42 = 16	IAPP = 11	NS- IAPP and AB42	NS- IAPP and AB42
R	18	0.201748	0.462039	17	WT-like	AB	0.157316	0.17996	12	WT-like	IAPP	AB42 = 17	IAPP = 12	WT-like in IAPP and AB42	WT-like in IAPP and AB42
R	19	-0.44496	0.471205	18	WT-like	AB	-1.2366	0.234615	13	NS_dec	IAPP	AB42 = 18	IAPP = 13	NS- in IAPP and NS+ in AB42	Distinct effect
R	20	1.47036	0.458311	19	NS_inc	AB	-1.28022	0.213443	14	NS_dec	IAPP	AB42 = 19	IAPP = 14	NS- in IAPP and NS+ in AB42	Distinct effect
R	21	0.100703	0.457747	20	WT-like	AB	-2.07984	0.253061	15	NS_dec	IAPP	AB42 = 20	IAPP = 15	NS- in IAPP and NS+ in AB42	Distinct effect
R	22	-4.14098	1.48663	21	NS_dec	AB	-3.46412	0.473239	16	NS_dec	IAPP	AB42 = 21	IAPP = 16	NS- IAPP and AB42	NS- IAPP and AB42
R	23	0.382193	0.457781	22	WT-like	AB	-3.95329	0.529016	17	NS_dec	IAPP	AB42 = 22	IAPP = 17	NS- in IAPP and NS+ in AB42	Distinct effect
R	24	-1.65432	0.575252	23	NS_dec	AB	-2.4449	0.287158	18	NS_dec	IAPP	AB42 = 23	IAPP = 18	NS- IAPP and AB42	NS- IAPP and AB42
R	25	-1.71981	0.521896	24	NS_dec	AB	-3.01999	0.365423	19	NS_dec	IAPP	AB42 = 24	IAPP = 19	NS- IAPP and AB42	NS- IAPP and AB42
R	26	0.173517	0.469032	25	WT-like	AB	-2.03612	0.239659	20	NS_dec	IAPP	AB42 = 25	IAPP = 20	NS- in IAPP and NS+ in AB42	Distinct effect
R	27	-0.0708563	0.45838	26	WT-like	AB	-3.14197	0.453496	21	NS_dec	IAPP	AB42 = 26	IAPP = 21	NS- in IAPP and NS+ in AB42	Distinct effect
R	28	-1.70648	2.08015	27	WT-like	AB	-3.57144	0.541617	22	NS_dec	IAPP	AB42 = 27	IAPP = 22	NS- in IAPP and NS+ in AB42	Distinct effect
R	29	-4.12481	0.763368	28	NS_dec	AB	-1.94219	0.271198	23	NS_dec	IAPP	AB42 = 28	IAPP = 23	NS- IAPP and AB42	NS- IAPP and AB42
R	30	-2.60591	0.476688	29	NS_dec	AB	-2.9681	0.300447	24	NS_dec	IAPP	AB42 = 29	IAPP = 24	NS- IAPP and AB42	NS- IAPP and AB42
R	31	-4.58527	0.859619	30	NS_dec	AB	-3.20212	0.362235	25	NS_dec	IAPP	AB42 = 30	IAPP = 25	NS- IAPP and AB42	NS- IAPP and AB42
R	32	-2.24725	0.491418	31	NS_dec	AB	-0.102948	0.173193	26	WT-like	IAPP	AB42 = 31	IAPP = 26	NS+ in IAPP and NS- in AB42	Distinct effect
R	33	-3.83789	1.28326	32	NS_dec	AB	-3.05996	0.261433	27	NS_dec	IAPP	AB42 = 32	IAPP = 27	NS- IAPP and AB42	NS- IAPP and AB42
R	34	-4.7524	1.00443	33	NS_dec	AB	-2.79639	0.247433	28	NS_dec	IAPP	AB42 = 33	IAPP = 28	NS- IAPP and AB42	NS- IAPP and AB42
R	36	-3.63621	0.729634	34	NS_dec	AB	-2.52871	0.248295	30	NS_dec	IAPP	AB42 = 34	IAPP = 30	NS- IAPP and AB42	NS- IAPP and AB42
R	37	-5.02266	0.668083	35	NS_dec	AB	-2.84516	0.271364	31	NS_dec	IAPP	AB42 = 35	IAPP = 31	NS- IAPP and AB42	NS- IAPP and AB42
R	38	-4.28144	0.792041	36	NS_dec	AB	-0.181185	0.177511	32	WT-like	IAPP	AB42 = 36	IAPP = 32	NS+ in IAPP and NS- in AB42	Distinct effect
R	39	-4.57935	0.636421	37	NS_dec	AB	-0.565803	0.184956	33	NS_dec	IAPP	AB42 = 37	IAPP = 33	NS- IAPP and AB42	NS- IAPP and AB42
R	40	-2.06586	0.768016	38	NS_dec	AB	-0.645267	0.190863	34	NS_dec	IAPP	AB42 = 38	IAPP = 34	NS- IAPP and AB42	NS- IAPP and AB42
R	41	-4.77889	1.26079	39	NS_dec	AB	-0.0487139	0.180403	35	WT-like	IAPP	AB42 = 39	IAPP = 35	NS+ in IAPP and NS- in AB42	Distinct effect
R	43	-2.49978	0.752823	41	NS_dec	AB	-0.516311	0.187416	36	NS_dec	IAPP	AB42 = 41	IAPP = 36	NS- IAPP and AB42	NS- IAPP and AB42
S	2	0.614608	0.615493	1	WT-like	AB	-0.166958	0.202772	1	WT-like	IAPP	AB42 = 1	IAPP = 1	WT-like in IAPP and AB42	WT-like in IAPP and AB42
S	3	0.499461	0.459122	2	WT-like	AB	-1.75048	0.280143	2	NS_dec	IAPP	AB42 = 2	IAPP = 2	NS- in IAPP and NS+ in AB42	Distinct effect
S	9	1.43514	0.479131	8	NS_inc	AB	-1.16764	0.220144	3	NS_dec	IAPP	AB42 = 8	IAPP = 3	NS- in IAPP and NS+ in AB42	Distinct effect
S	10	0.233846	0.540176	9	WT-like	AB	-1.54886	0.253321	4	NS_dec	IAPP	AB42 = 9	IAPP = 4	NS- in IAPP and NS+ in AB42	Distinct effect
S	11	-0.0261405	0.462624	10	WT-like	AB	-2.13563	0.29131	5	NS_dec	IAPP	AB42 = 10	IAPP = 5	NS- in IAPP and NS+ in AB42	Distinct effect
S	12	0.125345	0.465183	11	WT-like	AB	-1.76253	0.266188	6	NS_dec	IAPP	AB42 = 11	IAPP = 6	NS- in IAPP and NS+ in AB42	Distinct effect
S	13	-0.176986	0.512587	12	WT-like	AB	-0.972949	0.237402	7	NS_dec	IAPP	AB42 = 12	IAPP = 7	NS- in IAPP and NS+ in AB42	Distinct effect
S	14	-1.21587	0.591408	13	NS_dec	AB	-0.138741	0.190298	8	WT-like	IAPP	AB42 = 13	IAPP = 8	NS+ in IAPP and NS- in AB42	Distinct effect
S	15	-1.12685	0.473025	14	NS_dec	AB	-0.113191	0.186582	9	WT-like	IAPP	AB42 = 14	IAPP = 9	NS+ in IAPP and NS- in AB42	Distinct effect
S	16	-0.416512	0.459813	15	WT-like	AB	-0.438466	0.193542	10	NS_dec	IAPP	AB42 = 15	IAPP = 10	NS- in IAPP and NS+ in AB42	Distinct effect
S	17	-0.464424	0.469497	16	WT-like	AB	0.855419	0.174222	11	NS_inc	IAPP	AB42 = 16	IAPP = 11	NS+ in IAPP and WT-like AB42	Distinct effect
S	18	-0.45981	0.523452	17	WT-like	AB	1.30494	0.184088	12	NS_inc	IAPP	AB42 = 17	IAPP = 12	NS+ in IAPP and WT-like AB42	Distinct effect
S	19	-0.277141	0.462747	18	WT-like	AB	0.47023	0.187271	13	NS_inc	IAPP	AB42 = 18	IAPP = 13	NS+ in IAPP and WT-like AB42	Distinct effect
S	20	0.877305	0.457803	19	NS_inc	AB	-0.0704945	0.189773	14	WT-like	IAPP	AB42 = 19	IAPP = 14	WT-like in IAPP and NS+ AB42	Distinct effect
S	21	0.534361	0.457563	20	WT-like	AB	1.23317	0.182617	15	NS_inc	IAPP	AB42 = 20	IAPP = 15	NS+ in IAPP and WT-like AB42	Distinct effect
S	22	-3.30669	0.567837	21	NS_dec	AB	0.77487	0.184127	16	NS_inc	IAPP	AB42 = 21	IAPP = 16	NS+ in IAPP and NS- in AB42	Distinct effect
S	23	-0.609303	0.564555	22	WT-like	AB	0.645408	0.185869	17	NS_inc	IAPP	AB42 = 22	IAPP = 17	NS+ in IAPP and WT-like AB42	Distinct effect
S	26	-0.0772277	0.504531	25	WT-like	AB	0.467602	0.166563	20	NS_inc	IAPP	AB42 = 25	IAPP = 20	NS+ in IAPP and WT-like AB42	Distinct effect
S	27	-0.0772277	0.504531	26	WT-like	AB	-0.879778	0.224915	21	NS_dec	IAPP	AB42 = 26	IAPP = 21	NS- in IAPP and NS+ in AB42	Distinct effect
S	28	0.735774	0.469019	27	WT-like	AB	-1.22852	0.26089	22	NS_dec	IAPP	AB42 = 27	IAPP = 22	NS- in IAPP and NS+ in AB42	Distinct effect
S	29	-4.31845	0.696407	28	NS_dec	AB	-0.683987	0.207635	23	NS_dec	IAPP	AB42 = 28	IAPP = 23	NS- IAPP and AB42	NS- IAPP and AB42
S	30	-1.60301	0.48867	29	NS_dec	AB	-1.79237	0.24801	24	NS_dec	IAPP	AB42 = 29	IAPP = 24	NS- IAPP and AB42	NS- IAPP and AB42
S	31	-5.05979	0.768305	30	NS_dec	AB	-2.26227	0.276424	25	NS_dec	IAPP	AB42 = 30	IAPP = 25	NS- IAPP and AB42	NS- IAPP and AB42
S	32	0.0738742	0.468441	31	WT-like	AB	0.665191	0.17917	26	NS_inc	IAPP	AB42 = 31	IAPP = 26	NS+ in IAPP and WT-like AB42	Distinct effect
S	36	-3.96919	0.609126	34	NS_dec	AB	-2.15863	0.274307	30	NS_dec	IAPP	AB42 = 34	IAPP = 30	NS- IAPP and AB42	NS- IAPP and AB42
S	37	-4.28934	0.592697	35	NS_dec	AB	-2.00617	0.224739	31	NS_dec	IAPP	AB42 = 35	IAPP = 31	NS- IAPP and AB42	NS- IAPP and AB42
S	38	-3.75519	0.865371	36	NS_dec	AB	0.590499	0.177909	32	NS_inc	IAPP	AB42 = 36	IAPP = 32	NS+ in IAPP and NS- in AB42	Distinct effect
S	40	0.851909	0.604227	38	WT-like	AB	-0.353044	0.175443	34	NS_dec	IAPP	AB42 = 38	IAPP = 34	NS- in IAPP and NS+ in AB42	Distinct effect
S	41	-4.46903	0.581365	39	NS_dec	AB	0.0862243	0.176732	35	WT-like	IAPP	AB42 = 39	IAPP = 35	NS+ in IAPP and NS- in AB42	Distinct effect
S	43	-0.778767	0.463751	41	WT-like	AB	-0.115127	0.193172	36	WT-like	IAPP	AB42 = 41	IAPP = 36	WT-like in IAPP and AB42	WT-like in IAPP and AB42
T	2	0.843048	0.548247	1	WT-like	AB	-0.245919	0.214689	1	WT-like	IAPP	AB42 = 1	IAPP = 1	WT-like in IAPP and AB42	WT-like in IAPP and AB42
T	3	0.0185102	0.459331	2	WT-like	AB	-2.47138	0.468033	2	NS_dec	IAPP	AB42 = 2	IAPP = 2	NS- in IAPP and NS+ in AB42	Distinct effect
T	12	-1.33797	0.522811	11	NS_dec	AB	-1.86367	0.280773	6	NS_dec	IAPP	AB42 = 11	IAPP = 6	NS- IAPP and AB42	NS- IAPP and AB42
T	13	-1.99377	0.474084	12	NS_dec	AB	-1.78572	0.341573	7	NS_dec	IAPP	AB42 = 12	IAPP = 7	NS- IAPP and AB42	NS- IAPP and AB42
T	15	-0.410843	0.644585	14	WT-like	AB	-1.16508	0.21501	9	NS_dec	IAPP	AB42 = 14	IAPP = 9	NS- in IAPP and NS+ in AB42	Distinct effect
T	16	-0.404149	0.503898	15	WT-like	AB	0.510497	0.190513	10	NS_inc	IAPP	AB42 = 15	IAPP = 10	NS+ in IAPP and WT-like AB42	Distinct effect
T	17	-0.308273	0.46706	16	WT-like	AB	1.18291	0.190113	11	NS_inc	IAPP	AB42 = 16	IAPP = 11	NS+ in IAPP and WT-like AB42	Distinct effect
T	18	1.2731	0.456514	17	NS_inc	AB	1.98539	0.195756	12	NS_inc	IAPP	AB42 = 17	IAPP = 12	NS+ in IAPP and AB42	NS+ in IAPP and AB42
T	19	1.12028	0.460253	18	NS_inc	AB	0.919855	0.219239	13	NS_inc	IAPP	AB42 = 18	IAPP = 13	NS+ in IAPP and AB42	NS+ in IAPP and AB42
T	20	0.0787814	0.465762	19	WT-like	AB	1.2601	0.230472	14	NS_inc	IAPP	AB42 = 19	IAPP = 14	NS+ in IAPP and WT-like AB42	Distinct effect
T	21	-0.649366	0.479264	20	WT-like	AB	2.55524	0.195592	15	NS_inc	IAPP	AB42 = 20	IAPP = 15	NS+ in IAPP and WT-like AB42	Distinct effect
T	22	-4.00453	0.667149	21	NS_dec	AB	1.39335	0.193404	16	NS_inc	IAPP	AB42 = 21	IAPP = 16	NS+ in IAPP and NS- in AB42	Distinct effect
T	23	0.34981	0.461454	22	WT-like	AB	0.130581	0.216376	17	WT-like	IAPP	AB42 = 22	IAPP = 17	WT-like in IAPP and AB42	WT-like in IAPP and AB42
T	24	0.121933	0.457986	23	WT-like	AB	0.944757	0.207564	18	NS_inc	IAPP	AB42 = 23	IAPP = 18	NS+ in IAPP and WT-like AB42	Distinct effect
T	25	-1.4331	0.47115	24	NS_dec	AB	1.89444	0.20306	19	NS_inc	IAPP	AB42 = 24	IAPP = 19	NS+ in IAPP and NS- in AB42	Distinct effect
T	26	-0.599567	0.490602	25	WT-like	AB	1.35864	0.215743	20	NS_inc	IAPP	AB42 = 25	IAPP = 20	NS+ in IAPP and WT-like AB42	Distinct effect
T	27	0.51469	0.457223	26	WT-like	AB	0.413026	0.220534	21	NS_inc	IAPP	AB42 = 26	IAPP = 21	NS+ in IAPP and WT-like AB42	Distinct effect
T	29	-0.266171	0.465583	28	WT-like	AB	-0.372019	0.241709	23	WT-like	IAPP	AB42 = 28	IAPP = 23	WT-like in IAPP and AB42	WT-like in IAPP and AB42
T	30	-1.36781	0.474762	29	NS_dec	AB	0.019631	0.203977	24	WT-like	IAPP	AB42 = 29	IAPP = 24	NS+ in IAPP and NS- in AB42	Distinct effect
T	31	-0.105438	0.461738	30	WT-like	AB	-0.423019	0.207117	25	NS_dec	IAPP	AB42 = 30	IAPP = 25	NS- in IAPP and NS+ in AB42	Distinct effect
T	32	0.602798	0.506952	31	WT-like	AB	1.14554	0.194578	26	NS_inc	IAPP	AB42 = 31	IAPP = 26	NS+ in IAPP and WT-like AB42	Distinct effect
T	33	-4.69832	0.816578	32	NS_dec	AB	-1.19317	0.239306	27	NS_dec	IAPP	AB42 = 32	IAPP = 27	NS- IAPP and AB42	NS- IAPP and AB42
T	34	-0.325924	0.487522	33	WT-like	AB	-1.07812	0.23658	28	NS_dec	IAPP	AB42 = 33	IAPP = 28	NS- in IAPP and NS+ in AB42	Distinct effect
T	36	-3.79371	0.662719	34	NS_dec	AB	0.247187	0.175137	30	WT-like	IAPP	AB42 = 34	IAPP = 30	NS+ in IAPP and NS- in AB42	Distinct effect
T	37	-4.37972	0.611318	35	NS_dec	AB	-1.24856	0.221105	31	NS_dec	IAPP	AB42 = 35	IAPP = 31	NS- IAPP and AB42	NS- IAPP and AB42
T	38	-4.02011	0.590082	36	NS_dec	AB	-0.336874	0.225318	32	WT-like	IAPP	AB42 = 36	IAPP = 32	NS+ in IAPP and NS- in AB42	Distinct effect
T	39	-4.17584	0.525283	37	NS_dec	AB	0.667734	0.197477	33	NS_inc	IAPP	AB42 = 37	IAPP = 33	NS+ in IAPP and NS- in AB42	Distinct effect
T	40	1.16822	0.472892	38	NS_inc	AB	0.139424	0.193315	34	WT-like	IAPP	AB42 = 38	IAPP = 34	WT-like in IAPP and NS+ AB42	Distinct effect
T	43	0.867098	0.459338	41	NS_inc	AB	-0.0834412	0.199253	36	WT-like	IAPP	AB42 = 41	IAPP = 36	WT-like in IAPP and NS+ AB42	Distinct effect
V	2	-1.95415	1.07075	1	NS_dec	AB	-0.704545	0.203769	1	NS_dec	IAPP	AB42 = 1	IAPP = 1	NS- IAPP and AB42	NS- IAPP and AB42
V	3	-2.32976	0.523777	2	NS_dec	AB	-1.69868	0.283566	2	NS_dec	IAPP	AB42 = 2	IAPP = 2	NS- IAPP and AB42	NS- IAPP and AB42
V	9	-0.399743	0.46151	8	WT-like	AB	-2.7541	0.380567	3	NS_dec	IAPP	AB42 = 8	IAPP = 3	NS- in IAPP and NS+ in AB42	Distinct effect
V	10	1.9625	0.456575	9	NS_inc	AB	-2.39863	0.258156	4	NS_dec	IAPP	AB42 = 9	IAPP = 4	NS- in IAPP and NS+ in AB42	Distinct effect
V	11	0.157655	0.461198	10	WT-like	AB	-3.04673	0.441132	5	NS_dec	IAPP	AB42 = 10	IAPP = 5	NS- in IAPP and NS+ in AB42	Distinct effect
V	12	-2.02296	0.474753	11	NS_dec	AB	-2.83074	0.314494	6	NS_dec	IAPP	AB42 = 11	IAPP = 6	NS- IAPP and AB42	NS- IAPP and AB42
V	13	-2.02296	0.474753	12	NS_dec	AB	-1.52423	0.250652	7	NS_dec	IAPP	AB42 = 12	IAPP = 7	NS- IAPP and AB42	NS- IAPP and AB42
V	14	2.4835	0.456447	13	NS_inc	AB	-1.9496	0.315682	8	NS_dec	IAPP	AB42 = 13	IAPP = 8	NS- in IAPP and NS+ in AB42	Distinct effect
V	15	0.533292	0.46821	14	WT-like	AB	-2.48462	0.287658	9	NS_dec	IAPP	AB42 = 14	IAPP = 9	NS- in IAPP and NS+ in AB42	Distinct effect
V	16	-1.01751	0.469963	15	NS_dec	AB	0.734932	0.179724	10	NS_inc	IAPP	AB42 = 15	IAPP = 10	NS+ in IAPP and NS- in AB42	Distinct effect
V	17	-1.86432	0.466214	16	NS_dec	AB	1.56225	0.170823	11	NS_inc	IAPP	AB42 = 16	IAPP = 11	NS+ in IAPP and NS- in AB42	Distinct effect
V	18	-3.39159	0.617989	17	NS_dec	AB	2.41091	0.179896	12	NS_inc	IAPP	AB42 = 17	IAPP = 12	NS+ in IAPP and NS- in AB42	Distinct effect
V	19	-3.39159	0.617989	18	NS_dec	AB	2.6466	0.182431	13	NS_inc	IAPP	AB42 = 18	IAPP = 13	NS+ in IAPP and NS- in AB42	Distinct effect
V	20	2.26578	0.463455	19	NS_inc	AB	2.40702	0.174829	14	NS_inc	IAPP	AB42 = 19	IAPP = 14	NS+ in IAPP and AB42	NS+ in IAPP and AB42
V	23	-4.33683	0.779965	22	NS_dec	AB	2.30023	0.168361	17	NS_inc	IAPP	AB42 = 22	IAPP = 17	NS+ in IAPP and NS- in AB42	Distinct effect
V	24	-0.725217	0.461643	23	WT-like	AB	1.18652	0.188275	18	NS_inc	IAPP	AB42 = 23	IAPP = 18	NS+ in IAPP and WT-like AB42	Distinct effect
V	25	-0.725217	0.461643	24	WT-like	AB	0.805212	0.19579	19	NS_inc	IAPP	AB42 = 24	IAPP = 19	NS+ in IAPP and WT-like AB42	Distinct effect
V	26	0.596213	0.481083	25	WT-like	AB	1.92852	0.18399	20	NS_inc	IAPP	AB42 = 25	IAPP = 20	NS+ in IAPP and WT-like AB42	Distinct effect
V	27	0.24486	0.463376	26	WT-like	AB	1.45479	0.191974	21	NS_inc	IAPP	AB42 = 26	IAPP = 21	NS+ in IAPP and WT-like AB42	Distinct effect
V	28	-0.526626	0.825799	27	WT-like	AB	-2.54802	0.313176	22	NS_dec	IAPP	AB42 = 27	IAPP = 22	NS- in IAPP and NS+ in AB42	Distinct effect
V	29	0.585287	0.459987	28	WT-like	AB	-0.893765	0.218155	23	NS_dec	IAPP	AB42 = 28	IAPP = 23	NS- in IAPP and NS+ in AB42	Distinct effect
V	30	-1.5325	0.489808	29	NS_dec	AB	0.554282	0.192307	24	NS_inc	IAPP	AB42 = 29	IAPP = 24	NS+ in IAPP and NS- in AB42	Distinct effect
V	31	-0.395338	0.467078	30	WT-like	AB	-0.137273	0.207524	25	WT-like	IAPP	AB42 = 30	IAPP = 25	WT-like in IAPP and AB42	WT-like in IAPP and AB42
V	32	-1.86161	0.504316	31	NS_dec	AB	0.641881	0.1759	26	NS_inc	IAPP	AB42 = 31	IAPP = 26	NS+ in IAPP and NS- in AB42	Distinct effect
V	33	-2.33093	0.702622	32	NS_dec	AB	-0.12965	0.175266	27	WT-like	IAPP	AB42 = 32	IAPP = 27	NS+ in IAPP and NS- in AB42	Distinct effect
V	34	-3.84808	0.532094	33	NS_dec	AB	-0.00783209	0.175803	28	WT-like	IAPP	AB42 = 33	IAPP = 28	NS+ in IAPP and NS- in AB42	Distinct effect
V	38	-6.00312	1.15215	36	NS_dec	AB	-0.107261	0.170282	32	WT-like	IAPP	AB42 = 36	IAPP = 32	NS+ in IAPP and NS- in AB42	Distinct effect
V	39	-4.86461	0.656813	37	NS_dec	AB	0.0456858	0.174924	33	WT-like	IAPP	AB42 = 37	IAPP = 33	NS+ in IAPP and NS- in AB42	Distinct effect
V	40	-0.263303	0.493581	38	WT-like	AB	0.416794	0.174473	34	NS_inc	IAPP	AB42 = 38	IAPP = 34	NS+ in IAPP and WT-like AB42	Distinct effect
V	41	-0.263303	0.493581	39	WT-like	AB	-0.332538	0.179633	35	NS_dec	IAPP	AB42 = 39	IAPP = 35	NS- in IAPP and NS+ in AB42	Distinct effect
V	43	0.0895638	0.460413	41	WT-like	AB	-1.6432	0.233772	36	NS_dec	IAPP	AB42 = 41	IAPP = 36	NS- in IAPP and NS+ in AB42	Distinct effect
W	2	0.283984	0.465024	1	WT-like	AB	-1.02628	0.272126	1	NS_dec	IAPP	AB42 = 1	IAPP = 1	NS- in IAPP and NS+ in AB42	Distinct effect
W	3	0.526491	0.559044	2	WT-like	AB	-1.39979	0.466455	2	NS_dec	IAPP	AB42 = 2	IAPP = 2	NS- in IAPP and NS+ in AB42	Distinct effect
W	9	0.573225	0.459902	8	WT-like	AB	-1.97448	0.335503	3	NS_dec	IAPP	AB42 = 8	IAPP = 3	NS- in IAPP and NS+ in AB42	Distinct effect
W	10	-0.326344	0.491183	9	WT-like	AB	-2.34573	0.311428	4	NS_dec	IAPP	AB42 = 9	IAPP = 4	NS- in IAPP and NS+ in AB42	Distinct effect
W	11	0.0821183	0.458354	10	WT-like	AB	-2.9971	0.417126	5	NS_dec	IAPP	AB42 = 10	IAPP = 5	NS- in IAPP and NS+ in AB42	Distinct effect
W	12	0.577873	0.456974	11	WT-like	AB	-2.67832	0.449884	6	NS_dec	IAPP	AB42 = 11	IAPP = 6	NS- in IAPP and NS+ in AB42	Distinct effect
W	13	-2.89893	0.647785	12	NS_dec	AB	-2.22717	0.32038	7	NS_dec	IAPP	AB42 = 12	IAPP = 7	NS- IAPP and AB42	NS- IAPP and AB42
W	14	-0.440383	0.469205	13	WT-like	AB	-1.32409	0.278047	8	NS_dec	IAPP	AB42 = 13	IAPP = 8	NS- in IAPP and NS+ in AB42	Distinct effect
W	15	-2.37084	0.539693	14	NS_dec	AB	-3.18745	0.995668	9	NS_dec	IAPP	AB42 = 14	IAPP = 9	NS- IAPP and AB42	NS- IAPP and AB42
W	16	-4.72407	0.633027	15	NS_dec	AB	0.720651	0.2094	10	NS_inc	IAPP	AB42 = 15	IAPP = 10	NS+ in IAPP and NS- in AB42	Distinct effect
W	17	-4.57892	0.633816	16	NS_dec	AB	0.509049	0.179573	11	NS_inc	IAPP	AB42 = 16	IAPP = 11	NS+ in IAPP and NS- in AB42	Distinct effect
W	18	-3.63869	0.658189	17	NS_dec	AB	1.51903	0.183522	12	NS_inc	IAPP	AB42 = 17	IAPP = 12	NS+ in IAPP and NS- in AB42	Distinct effect
W	19	-4.13177	0.595631	18	NS_dec	AB	1.30802	0.225715	13	NS_inc	IAPP	AB42 = 18	IAPP = 13	NS+ in IAPP and NS- in AB42	Distinct effect
W	20	-4.12864	0.588726	19	NS_dec	AB	-0.172896	0.201837	14	WT-like	IAPP	AB42 = 19	IAPP = 14	NS+ in IAPP and NS- in AB42	Distinct effect
W	21	-3.54347	0.838738	20	NS_dec	AB	2.49184	0.196005	15	NS_inc	IAPP	AB42 = 20	IAPP = 15	NS+ in IAPP and NS- in AB42	Distinct effect
W	22	-4.8049	2.37453	21	NS_dec	AB	-0.161193	0.210673	16	WT-like	IAPP	AB42 = 21	IAPP = 16	NS+ in IAPP and NS- in AB42	Distinct effect
W	23	-4.13773	0.636829	22	NS_dec	AB	-0.6028	0.222146	17	NS_dec	IAPP	AB42 = 22	IAPP = 17	NS- IAPP and AB42	NS- IAPP and AB42
W	24	-4.19963	0.552846	23	NS_dec	AB	-3.31038	0.603965	18	NS_dec	IAPP	AB42 = 23	IAPP = 18	NS- IAPP and AB42	NS- IAPP and AB42
W	25	-3.21708	0.966464	24	NS_dec	AB	-3.07002	0.662857	19	NS_dec	IAPP	AB42 = 24	IAPP = 19	NS- IAPP and AB42	NS- IAPP and AB42
W	26	-0.195524	1.07086	25	WT-like	AB	0.926525	0.199162	20	NS_inc	IAPP	AB42 = 25	IAPP = 20	NS+ in IAPP and WT-like AB42	Distinct effect
W	27	-0.970305	0.483083	26	NS_dec	AB	-1.48425	0.299636	21	NS_dec	IAPP	AB42 = 26	IAPP = 21	NS- IAPP and AB42	NS- IAPP and AB42
W	28	-4.53317	0.864687	27	NS_dec	AB	-4.44868	1.62141	22	NS_dec	IAPP	AB42 = 27	IAPP = 22	NS- IAPP and AB42	NS- IAPP and AB42
W	29	-4.06538	0.758487	28	NS_dec	AB	-3.91883	0.639112	23	NS_dec	IAPP	AB42 = 28	IAPP = 23	NS- IAPP and AB42	NS- IAPP and AB42
W	30	-4.66577	0.775387	29	NS_dec	AB	-4.09974	0.845194	24	NS_dec	IAPP	AB42 = 29	IAPP = 24	NS- IAPP and AB42	NS- IAPP and AB42
W	31	-4.2336	1.3369	30	NS_dec	AB	-2.0712	0.389978	25	NS_dec	IAPP	AB42 = 30	IAPP = 25	NS- IAPP and AB42	NS- IAPP and AB42
W	32	-2.64658	0.514667	31	NS_dec	AB	-0.732845	0.19545	26	NS_dec	IAPP	AB42 = 31	IAPP = 26	NS- IAPP and AB42	NS- IAPP and AB42
W	33	-4.18531	1.66706	32	NS_dec	AB	-3.2573	0.339649	27	NS_dec	IAPP	AB42 = 32	IAPP = 27	NS- IAPP and AB42	NS- IAPP and AB42
W	34	-5.10186	0.748357	33	NS_dec	AB	-0.174268	0.18988	28	WT-like	IAPP	AB42 = 33	IAPP = 28	NS+ in IAPP and NS- in AB42	Distinct effect
W	36	-5.1577	0.741552	34	NS_dec	AB	-1.47797	0.246074	30	NS_dec	IAPP	AB42 = 34	IAPP = 30	NS- IAPP and AB42	NS- IAPP and AB42
W	37	-5.31542	2.75565	35	NS_dec	AB	-2.10345	0.252928	31	NS_dec	IAPP	AB42 = 35	IAPP = 31	NS- IAPP and AB42	NS- IAPP and AB42
W	39	-2.91846	0.492911	37	NS_dec	AB	-1.70573	0.246224	33	NS_dec	IAPP	AB42 = 37	IAPP = 33	NS- IAPP and AB42	NS- IAPP and AB42
W	40	-2.16258	0.628294	38	NS_dec	AB	-0.0945869	0.202557	34	WT-like	IAPP	AB42 = 38	IAPP = 34	NS+ in IAPP and NS- in AB42	Distinct effect
W	41	-3.85807	0.620177	39	NS_dec	AB	-0.977176	0.227134	35	NS_dec	IAPP	AB42 = 39	IAPP = 35	NS- IAPP and AB42	NS- IAPP and AB42
W	43	-3.59493	0.939934	41	NS_dec	AB	0.5069	0.204551	36	NS_inc	IAPP	AB42 = 41	IAPP = 36	NS+ in IAPP and NS- in AB42	Distinct effect
Y	2	0.152412	0.477526	1	WT-like	AB	-0.801616	0.314046	1	NS_dec	IAPP	AB42 = 1	IAPP = 1	NS- in IAPP and NS+ in AB42	Distinct effect
Y	3	0.438868	0.459585	2	WT-like	AB	-0.650871	0.335822	2	NS_dec	IAPP	AB42 = 2	IAPP = 2	NS- in IAPP and NS+ in AB42	Distinct effect
Y	9	-0.496556	0.501017	8	WT-like	AB	-3.93577	1.15114	3	NS_dec	IAPP	AB42 = 8	IAPP = 3	NS- in IAPP and NS+ in AB42	Distinct effect
Y	10	0.826005	0.629067	9	WT-like	AB	-2.9906	0.856541	4	NS_dec	IAPP	AB42 = 9	IAPP = 4	NS- in IAPP and NS+ in AB42	Distinct effect
Y	11	0.826005	0.629067	10	WT-like	AB	-0.353042	0.272879	5	WT-like	IAPP	AB42 = 10	IAPP = 5	WT-like in IAPP and AB42	WT-like in IAPP and AB42
Y	12	-0.239433	0.480747	11	WT-like	AB	-0.844626	0.460369	6	NS_dec	IAPP	AB42 = 11	IAPP = 6	NS- in IAPP and NS+ in AB42	Distinct effect
Y	13	-2.81569	0.727812	12	NS_dec	AB	-1.11111	0.344312	7	NS_dec	IAPP	AB42 = 12	IAPP = 7	NS- IAPP and AB42	NS- IAPP and AB42
Y	14	2.52371	0.463275	13	NS_inc	AB	-3.47201	0.911401	8	NS_dec	IAPP	AB42 = 13	IAPP = 8	NS- in IAPP and NS+ in AB42	Distinct effect
Y	15	0.0332943	0.470762	14	WT-like	AB	-3.04307	0.539705	9	NS_dec	IAPP	AB42 = 14	IAPP = 9	NS- in IAPP and NS+ in AB42	Distinct effect
Y	16	-1.55166	0.49203	15	NS_dec	AB	-0.212832	0.253728	10	WT-like	IAPP	AB42 = 15	IAPP = 10	NS+ in IAPP and NS- in AB42	Distinct effect
Y	17	-0.252367	0.551912	16	WT-like	AB	1.51272	0.197389	11	NS_inc	IAPP	AB42 = 16	IAPP = 11	NS+ in IAPP and WT-like AB42	Distinct effect
Y	18	0.40495	0.465609	17	WT-like	AB	2.06251	0.212453	12	NS_inc	IAPP	AB42 = 17	IAPP = 12	NS+ in IAPP and WT-like AB42	Distinct effect
Y	19	-0.729452	0.684458	18	WT-like	AB	1.81025	0.209298	13	NS_inc	IAPP	AB42 = 18	IAPP = 13	NS+ in IAPP and WT-like AB42	Distinct effect
Y	20	1.32601	0.462791	19	NS_inc	AB	2.16136	0.194454	14	NS_inc	IAPP	AB42 = 19	IAPP = 14	NS+ in IAPP and AB42	NS+ in IAPP and AB42
Y	21	-2.48875	0.68962	20	NS_dec	AB	2.71365	0.220899	15	NS_inc	IAPP	AB42 = 20	IAPP = 15	NS+ in IAPP and NS- in AB42	Distinct effect
Y	22	-4.50902	0.889254	21	NS_dec	AB	1.63924	0.219963	16	NS_inc	IAPP	AB42 = 21	IAPP = 16	NS+ in IAPP and NS- in AB42	Distinct effect
Y	23	0.273337	0.463798	22	WT-like	AB	1.78594	0.228447	17	NS_inc	IAPP	AB42 = 22	IAPP = 17	NS+ in IAPP and WT-like AB42	Distinct effect
Y	24	-2.42392	0.549751	23	NS_dec	AB	0.719547	0.231937	18	NS_inc	IAPP	AB42 = 23	IAPP = 18	NS+ in IAPP and NS- in AB42	Distinct effect
Y	25	-2.57844	0.583707	24	NS_dec	AB	0.197035	0.274128	19	WT-like	IAPP	AB42 = 24	IAPP = 19	NS+ in IAPP and NS- in AB42	Distinct effect
Y	26	0.0288112	0.546599	25	WT-like	AB	1.85426	0.212822	20	NS_inc	IAPP	AB42 = 25	IAPP = 20	NS+ in IAPP and WT-like AB42	Distinct effect
Y	27	0.596974	0.601395	26	WT-like	AB	0.993262	0.234112	21	NS_inc	IAPP	AB42 = 26	IAPP = 21	NS+ in IAPP and WT-like AB42	Distinct effect
Y	28	-1.69731	0.48025	27	NS_dec	AB	1.13613	0.238426	22	NS_inc	IAPP	AB42 = 27	IAPP = 22	NS+ in IAPP and NS- in AB42	Distinct effect
Y	29	-4.87895	0.760821	28	NS_dec	AB	1.46413	0.231245	23	NS_inc	IAPP	AB42 = 28	IAPP = 23	NS+ in IAPP and NS- in AB42	Distinct effect
Y	30	-3.83939	0.609171	29	NS_dec	AB	-2.94675	0.770914	24	NS_dec	IAPP	AB42 = 29	IAPP = 24	NS- IAPP and AB42	NS- IAPP and AB42
Y	31	-4.62776	1.01759	30	NS_dec	AB	-1.12366	0.327366	25	NS_dec	IAPP	AB42 = 30	IAPP = 25	NS- IAPP and AB42	NS- IAPP and AB42
Y	32	-2.01851	0.686544	31	NS_dec	AB	1.64361	0.203307	26	NS_inc	IAPP	AB42 = 31	IAPP = 26	NS+ in IAPP and NS- in AB42	Distinct effect
Y	33	-3.05173	0.608443	32	NS_dec	AB	0.664209	0.228583	27	NS_inc	IAPP	AB42 = 32	IAPP = 27	NS+ in IAPP and NS- in AB42	Distinct effect
Y	34	-4.40362	0.673698	33	NS_dec	AB	0.173374	0.347937	28	WT-like	IAPP	AB42 = 33	IAPP = 28	NS+ in IAPP and NS- in AB42	Distinct effect
Y	36	-4.74601	0.591226	34	NS_dec	AB	-0.246798	0.288106	30	WT-like	IAPP	AB42 = 34	IAPP = 30	NS+ in IAPP and NS- in AB42	Distinct effect
Y	37	-3.7894	0.702605	35	NS_dec	AB	0.10501	0.196667	31	WT-like	IAPP	AB42 = 35	IAPP = 31	NS+ in IAPP and NS- in AB42	Distinct effect
Y	38	-4.09678	0.584579	36	NS_dec	AB	1.47837	0.22506	32	NS_inc	IAPP	AB42 = 36	IAPP = 32	NS+ in IAPP and NS- in AB42	Distinct effect
Y	39	-4.57633	0.568237	37	NS_dec	AB	-0.461059	0.261884	33	NS_dec	IAPP	AB42 = 37	IAPP = 33	NS- IAPP and AB42	NS- IAPP and AB42
Y	40	0.106227	0.702784	38	WT-like	AB	0.869657	0.297009	34	NS_inc	IAPP	AB42 = 38	IAPP = 34	NS+ in IAPP and WT-like AB42	Distinct effect
Y	41	-0.812618	0.680253	39	WT-like	AB	0.308239	0.322295	35	WT-like	IAPP	AB42 = 39	IAPP = 35	WT-like in IAPP and AB42	WT-like in IAPP and AB42

## Sheet: Supplementary Figure 1A
Supplementary Figure 1A
Spot-dilutions of yeast cells co-overexpressing different combinations of Sup35 and IAPP in medium with (left) and without adenine (right)
1, 2 and 3: pCUP (empty) + pGAL (empty)
4: pCUP(empty) + pGAL(IAPP)
5: pCUP(Sup35) + pGAL (empty)
6: pCUP(Sup35) + pGAL (IAPP)
7: pCUP(Sup35N-IAPP) + pGAL(empty)

## Sheet: Supplementary Figure 1B
Supplementary Figure 1B
Individually measured growth rates for selected variants in non-inducing and inducing protein expression conditions. "mean_growth_h" and sd_growth_h indicates the mean and the standard devitation of the growth rate across 3 technical replicates. Measurements were performed in 3 different biological replicates.
Variant	Condition	wells	mean_growth_h	sd_growth_h
Blank	Cu++	3	0.00272669	0.000353494
Blank	No Cu++	3	0.00430139	0.000478602
p.Ala25Thr	Cu++	3	0.109021	0.00594226
p.Ala25Thr	No Cu++	3	0.127332	0.00811992
p.Ala5Cys	Cu++	3	0.1033	0.0157858
p.Ala5Cys	No Cu++	3	0.11249	0.00799612
p.Cys7Phe	Cu++	3	0.0983048	0.00567576
p.Cys7Phe	No Cu++	3	0.116401	0.00420283
p.His18Arg	Cu++	3	0.0911517	0.00265077
p.His18Arg	No Cu++	3	0.112371	0.00291838
p.Ser20Gly	Cu++	3	0.122345	0.00670159
p.Ser20Gly	No Cu++	3	0.144659	0.00699477
p.Ser28Pro	Cu++	3	0.104688	0.0108317
p.Ser28Pro	No Cu++	3	0.116641	0.0132395
p.Ser29Pro	Cu++	3	0.13185	0.0104045
p.Ser29Pro	No Cu++	3	0.15032	0.0100953
p.Thr4Cys	Cu++	3	0.105263	0.0115427
p.Thr4Cys	No Cu++	3	0.115374	0.00179853
p.Tyr37Cys	Cu++	3	0.104919	0.00455102
p.Tyr37Cys	No Cu++	3	0.128405	0.00486158
Blank	Cu++	3	0.00577187	0.000532223
Blank	No Cu++	3	0.00382509	0.00190713
p.Ala25Thr	Cu++	3	0.130633	0.00176721
p.Ala25Thr	No Cu++	3	0.14831	0.00315223
p.Ala5Cys	Cu++	3	0.122932	0.00170041
p.Ala5Cys	No Cu++	3	0.146639	0.00764911
p.Cys7Phe	Cu++	3	0.131713	0.0059921
p.Cys7Phe	No Cu++	3	0.141226	0.00149181
p.His18Arg	Cu++	3	0.121632	0.0133813
p.His18Arg	No Cu++	3	0.136676	0.00373015
p.Ser20Gly	Cu++	3	0.12944	0.0038058
p.Ser20Gly	No Cu++	3	0.144827	0.00634691
p.Ser28Pro	Cu++	3	0.129964	0.000574871
p.Ser28Pro	No Cu++	3	0.149235	0.0019764
p.Ser29Pro	Cu++	3	0.135608	0.00629691
p.Ser29Pro	No Cu++	3	0.152827	0.00323763
p.Thr4Cys	Cu++	3	0.1279	0.00646476
p.Thr4Cys	No Cu++	3	0.145609	0.00652427
p.Tyr37Cys	Cu++	3	0.128475	0.00542624
p.Tyr37Cys	No Cu++	3	0.136535	0.00301166
Blank	Cu++	3	0.00851924	0.00198194
Blank	No Cu++	3	0.00482479	0.00162532
p.Ala25Thr	Cu++	3	0.1199	0.000732742
p.Ala25Thr	No Cu++	3	0.151594	0.00301585
p.Ala5Cys	Cu++	3	0.119887	0.00485505
p.Ala5Cys	No Cu++	3	0.151082	0.00756639
p.Cys7Phe	Cu++	3	0.123624	0.0187652
p.Cys7Phe	No Cu++	3	0.14267	0.00637502
p.His18Arg	Cu++	3	0.102009	0.0055443
p.His18Arg	No Cu++	3	0.131508	0.0107313
p.Ser20Gly	Cu++	3	0.122927	0.00982195
p.Ser20Gly	No Cu++	3	0.147839	0.0107792
p.Ser28Pro	Cu++	3	0.118856	0.0079371
p.Ser28Pro	No Cu++	3	0.15178	0.00728255
p.Ser29Pro	Cu++	3	0.118483	0.00513948
p.Ser29Pro	No Cu++	3	0.148079	0.00155137
p.Thr4Cys	Cu++	3	0.110269	0.0215082
p.Thr4Cys	No Cu++	3	0.152141	0.00272912
p.Tyr37Cys	Cu++	3	0.127262	0.0033786
p.Tyr37Cys	No Cu++	3	0.152329	0.00621925

## Sheet: Supplementary Figure 1E
Supplementary Figure 1E
Uncropped Western Blot image of Sup35-IAPP variants
Antibodies used for detection in Western blots. For Sup35-IAPP-HA: anti-HA (1:1000) as primary and anti-rabbit IgG-HRP (1:5000) as secondary. For GAPDH: anti-GAPDH (1:1000) as primary and anti-mouse IgG-HRP (1:5000) as secondary. The membrane was cut to allow independent incubation of the antibodies.
Lane 1: Sup35-IAPP WT-HA
Lane 2: Sup35-IAPP WT (untagged)
Lane 3: Sup35-rat IAPP-HA
Lane 4: Sup35-IAPP p.Val17Ile -HA
Lane 5: Sup35-IAPP p.Ser20Gly -HA
Lane 6: Sup35-IAPP p.Asn21Asp -HA
Lane 7: Sup35-IAPP p.Phe23Leu -HA
Lane 8: Sup35-IAPP p.Gly24Ser -HA
Lane 9: Sup35-IAPP p.Ala25Thr -HA

## Sheet: Supplementary Figure 1F
Supplementary Figure 1F
T₅₀ values derived from ThT fluorescence for each IAPP variant, measured in three independent replicates. Each T₅₀ represents the mean of measurements from three separate wells.
Variant	T50 (h)
WT	2.8
WT	3.39
WT	5.89
p.Ala13_Asn14insLeu	1.2
p.Ala13_Asn14insLeu	1.13
p.Ala13_Asn14insLeu	1.58
p.Ala13_Asn14insLeu	1.35
p.Cys7Thr	5.19
p.Cys7Thr	5.3
p.Cys7Thr	4.15
p.Cys7Thr	3.88

[truncated: 4 more sheets: R1, R2, R3, R4]
